# Supplementary material for: Small extracellular vesicles derived from dermal fibroblasts promote fibroblast activity and skin development through carrying miR-218 and ITGBL1
Source: J Nanobiotechnology. 2022 Jun 22;20:296. doi: 10.1186/s12951-022-01499-2 (PMC9215004; doi:10.1186/s12951-022-01499-2)
Supplement: Supplementary file 3 — Additional file 3: Dataset S1.The total miRNAs in CH-SEVs and LW-SEVs. Dataset S2. The differential miRNAs between CH-SEVs and LW-SEVs. Dataset S3.The total proteins in CH-SEVs and LW-SEVs. Dataset S4.The differential proteins between CH-SEVs and LW-SEVs. [file 12951_2022_1499_MOESM3_ESM.xls]

## Sheet: Dataset S1
Additional file 3. Additional Dataset
Dataset S1. The total miRNAs in CH-SEVs and LW-SEVs
miRNAs_name	Sequence (5ʹ﹘3ʹ)	CH-SEVs-1 (count)	CH-SEVs-2 (count)	CH-SEVs-3 (count)	LW-SEVs-1 (count)	LW-SEVs-2 (count)	LW-SEVs-3 (count)
ssc-miR-221-5p	ACCTGGCATACAATGTAGATTTCTGT	4	44	81	374	7	3
ssc-miR-342	TCTCACACAGAAATCGCACCCGTCA	53	788	499	1850	65	62
ssc-miR-362	AATCCTTGGAACCTAGGTGTGAGTG	1	6	31	47	4	3
ssc-miR-30d	TGTAAACATCCCCGACTGGAAGCT	384	4420	5032	15205	479	521
ssc-miR-145-5p	GTCCAGTTTTCCCAGGAATCCCTT	133	1349	3189	3929	142	206
ssc-miR-182	TTTGGCAATGGTAGAACTCACACT	7	487	224	4142	137	123
ssc-miR-181a	AACATTCAACGCTGTCGGTGAGTT	185	920	658	3027	144	122
ssc-miR-30e-5p	TGTAAACATCCTTGACTGGAAGCT	65	557	1480	1992	45	80
ssc-miR-181b	AACATTCATTGCTGTCGGTGGGTT	76	675	523	1345	83	48
ssc-miR-7-5p	TGGAAGACTAGTGATTTTGTTGTT	23	365	528	814	29	43
ssc-miR-1285	CTGGGCAACATAGCGAGACCCCGT	21	329	307	241	412	461
ssc-miR-222	AGCTACATCTGGCTACTGGGTCTC	21	202	218	680	27	22
ssc-miR-361-3p	CCCCCAGGTGTGATTCTGATTTGC	10	109	171	412	20	8
ssc-miR-671-5p	AGGAAGCCCTGGAGGGGCTGGAGG	18	175	241	254	14	17
ssc-miR-181d-5p	AACATTCATTGTTGTCGGTGGGTT	1	29	27	60	3	1
ssc-miR-92b-5p	AGGGACGGGACGCGGTGCAGTGTT	0	8	16	11	2	0
ssc-miR-24-1-5p	GTGCCTACTGAGCTGAAACACAGT	0	14	3	10	0	0
ssc-miR-664-3p	TATTCATTTATCTCCCAGCCTACA	1	6	8	8	0	0
ssc-miR-421-5p	CCTCATTAAATGTTTGTTGAATGA	0	0	4	2	0	0
ssc-miR-106a	AAAAGTGCTTACAGTGCAGGTAGC	0	0	2	1	0	0
ssc-miR-29a-3p	CTAGCACCATCTGAAATCGGTTA	1207	9444	27618	38625	1430	2084
ssc-miR-125a	TCCCTGAGACCCTTTAACCTGTG	1271	14946	16614	24989	994	1154
ssc-miR-191	CAACGGAATCCCAAAAGCAGCTG	470	10179	9886	35266	1480	1332
ssc-miR-103	AGCAGCATTGTACAGGGCTATGA	270	4124	4477	11961	387	597
ssc-miR-423-5p	TGAGGGGCAGAGAGCGAGACTTT	183	3362	5368	3448	191	182
ssc-miR-29b	TAGCACCATTTGAAATCAGTGTT	148	1615	4088	2209	64	161
ssc-miR-199a-5p	CCCAGTGTTCAGACTACCTGTTC	130	1827	2955	1939	119	174
ssc-miR-425-5p	AATGACACGATCACTCCCGTTGA	103	844	952	3751	83	124
ssc-miR-186-5p	CAAAGAATTCTCCTTTTGGGCTT	71	766	1385	2577	78	143
ssc-miR-122-5p	TGGAGTGTGACAATGGTGTTTGT	41	941	969	2499	101	121
ssc-miR-320	AAAAGCTGGGTTGAGAGGGCGAA	105	678	980	1824	84	115
ssc-miR-183	TATGGCACTGGTAGAATTCACTG	7	444	201	2666	79	91
ssc-miR-423-3p	AGCTCGGTCTGAGGCCCCTCAGT	122	883	591	1265	72	77
ssc-miR-140-3p	TACCACAGGGTAGAACCACGGAC	31	479	365	1601	81	74
ssc-miR-503	TAGCAGCGGGAACAGTACTGCAG	36	614	834	918	57	76
ssc-miR-17-5p	CAAAGTGCTTACAGTGCAGGTAG	14	206	403	409	27	23
ssc-miR-454	TAGTGCAATATTGCTTATAGGGT	15	298	276	430	11	20
ssc-miR-19b	TGTGCAAATCCATGCAAAACTGA	10	132	246	553	13	34
ssc-miR-30c-5p	TGTAAACATCCTACACTCTCAGC	18	152	229	506	17	20
ssc-miR-200b	TAATACTGCCTGGTAATGATGAC	2	53	45	744	12	26
ssc-miR-149	TCTGGCTCCGTGTCTTCACTCCC	29	208	132	413	20	12
ssc-miR-107	AGCAGCATTGTACAGGGCTATCA	14	139	247	301	15	26
ssc-miR-363	AATTGCACGGTATCCATCTGTAA	8	99	122	288	8	8
ssc-miR-574-5p	TGAGTGTGTGTGTGTGAGTGTGT	11	84	115	173	13	7
ssc-miR-365-5p	GAGGGACTTTCAGGGGCAGCTGT	5	91	145	152	4	6
ssc-miR-9-1	TCTTTGGTTATCTAGCTGTATGA	2	60	85	186	2	7
ssc-miR-9-2	TCTTTGGTTATCTAGCTGTATGA	2	60	85	186	2	7
ssc-miR-224	CAAGTCACTAGTGGTTCCGTTTA	6	46	92	182	6	4
ssc-miR-324	CGCATCCCCTAGGGCATTGGTGT	4	53	90	156	9	16
ssc-miR-20b	CAAAGTGCTCACAGTGCAGGTAG	5	72	166	70	5	5
ssc-miR-421-3p	ATCAACAGACATTAATTGGGCGC	4	69	20	198	9	12
ssc-miR-664-5p	CAGGCTAGGAGAAGTGATTGGAT	3	69	52	138	15	7
ssc-miR-628-3p	TCTAGTAAGAGTGGCAGTCGAAG	6	45	69	122	2	4
ssc-miR-96-5p	TTTGGCACTAGCACATTTTTGCT	0	10	33	132	1	2
ssc-miR-19a	TGTGCAAATCTATGCAAAACTGA	4	24	52	64	0	10
ssc-miR-212	ACCTTGGCTCTAGACTGCTTACT	5	30	21	52	2	4
ssc-miR-708-5p	AAGGAGCTTACAATCTAGCTGGG	1	19	11	46	4	1
ssc-miR-34c	AGGCAGTGTAGTTAGCTGATTGC	0	0	1	73	2	2
ssc-miR-500-5p	TAATCCTTGCTACCTGGGTGAGA	2	16	19	37	1	2
ssc-miR-769-3p	CTGGGATCTCTGGGGTCTTGGTT	0	12	20	23	0	2
ssc-miR-10388	CACAACTCTGGGAAGTACCATTT	0	14	0	41	0	1
ssc-miR-148b-5p	GAAGTTCTGTTATACACTCAGGC	0	22	8	24	0	1
ssc-miR-139-3p	TGGAGACGCGGCCCTGTTGGAGT	0	13	17	19	1	1
ssc-miR-935	CCAGTTACCGCTTCCGCTACCGC	0	11	27	12	1	0
ssc-miR-874	CTGCCCTGGCCCGAGGGACCGAC	2	12	23	9	2	2
ssc-miR-136-5p	ACTCCATTTGTTTTGATGATGGA	0	10	28	2	1	0
ssc-miR-330	TCTCTGGGCCTGTGTCTTAGGCT	5	5	5	16	0	2
ssc-miR-7139-5p	CCATTCCTTCGTCTGTGCACTAG	1	3	9	16	0	3
ssc-miR-27b-5p	AGAGCTTAGCTGATTGGTGAACA	1	6	0	9	0	1
ssc-miR-504	AGACCCTGGTCTGCACTCTATCT	0	6	0	6	0	0
ssc-miR-376a-5p	GTAGATTCTCCTTCTATGAGTAC	0	11	0	0	0	0
ssc-miR-20a-3p	ACTGCATTATGAGCACTTAAAGT	2	0	4	4	0	0
ssc-miR-7142-5p	ACTCTCCGAGGGGCCTTCAAGGG	0	0	0	5	0	0
ssc-miR-708-3p	CAACTAGACTGTGAGCTTCTAGA	0	0	3	1	0	0
ssc-miR-137	TTATTGCTTAAGAATACGCGTAG	0	0	0	4	0	0
ssc-miR-10390	ATACTACTGACAGACCGCAACCT	0	0	0	3	0	0
ssc-miR-18b	TAAGGTGCATCTAGTGCAGTTAG	0	0	0	2	0	0
ssc-miR-16	TAGCAGCACGTAAATATTGGCG	3989	85875	116844	193522	8314	8290
ssc-miR-199a-3p	ACAGTAGTCTGCACATTGGTTA	6280	79751	102694	128928	6068	8314
ssc-miR-199b-3p	TACAGTAGTCTGCACATTGGTT	6278	79749	102675	128891	6067	8313
ssc-miR-125b	TCCCTGAGACCCTAACTTGTGA	4884	59663	79382	110083	4232	5893
ssc-miR-21-5p	TAGCTTATCAGACTGATGTTGA	4504	24684	38093	178185	3379	5980
ssc-let-7a	TGAGGTAGTAGGTTGTATAGTT	2296	40969	49336	66458	2840	4209
ssc-let-7f-5p	TGAGGTAGTAGATTGTATAGTT	1247	20713	21656	60113	2031	3038
ssc-let-7e	TGAGGTAGGAGGTTGTATAGTT	418	7885	8532	14337	760	884
ssc-let-7c	TGAGGTAGTAGGTTGTATGGTT	814	7159	14212	7889	491	1122
ssc-miR-92a	TATTGCACTTGTCCCGGCCTGT	1139	6604	4892	15265	418	516
ssc-miR-146a-5p	TGAGAACTGAATTCCATGGGTT	109	2930	2911	18800	705	647
ssc-miR-10b	TACCCTGTAGAACCGAATTTGT	298	4089	3553	16222	440	595
ssc-miR-100	AACCCGTAGATCCGAACTTGTG	424	4049	3723	14621	522	760
ssc-miR-148a-3p	TCAGTGCACTACAGAACTTTGT	344	5822	6154	10029	445	687
ssc-miR-28-3p	CACTAGATTGTGAGCTCCTGGA	231	6543	5331	9123	520	458
ssc-miR-151-3p	CTAGACTGAAGCTCCTTGAGGA	207	4247	4474	11804	568	518
ssc-miR-205	TCCTTCATTCCACCGGAGTCTG	28	255	225	20166	456	423
ssc-miR-99b	CACCCGTAGAACCGACCTTGCG	272	4520	4060	8418	317	312
ssc-miR-24-3p	TGGCTCAGTTCAGCAGGAACAG	226	3249	5727	7642	302	356
ssc-miR-26a	TTCAAGTAATCCAGGATAGGCT	423	3354	4451	8350	277	476
ssc-miR-155-5p	TTAATGCTAATTGTGATAGGGG	251	3483	4781	7697	292	380
ssc-miR-34a	TGGCAGTGTCTTAGCTGGTTGT	199	2209	3991	7417	384	438
ssc-miR-221-3p	AGCTACATTGTCTGCTGGGTTT	252	1731	2788	7405	247	328
ssc-miR-126-3p	TCGTACCGTGAGTAATAATGCG	190	2533	3220	5359	295	601
ssc-miR-26b-5p	TTCAAGTAATTCAGGATAGGTT	175	2058	2706	4636	149	257
ssc-miR-486	TCCTGTACTGAGCTGCCCCGAG	199	1764	1602	4709	116	213
ssc-miR-199b-5p	CCCAGTGTTTAGACTATCTGTT	140	1565	2128	3182	141	197
ssc-miR-30a-5p	TGTAAACATCCTCGACTGGAAG	42	728	990	5211	95	158
ssc-miR-10a-5p	TACCCTGTAGATCCGAATTTGT	130	1004	1224	3905	107	119
ssc-let-7g	TGAGGTAGTAGTTTGTACAGTT	94	1196	1901	2660	87	177
ssc-let-7d-5p	AGAGGTAGTAGGTTGCATAGTT	86	1228	1081	2252	72	145
ssc-miR-148b-3p	TCAGTGCATCACAGAACTTTGT	47	695	1006	2463	57	79
ssc-miR-185	TGGAGAGAAAGGCAGTTCCTGA	55	1037	1031	1933	81	127
ssc-miR-365-3p	TAATGCCCCTAAAAATCCTTAT	71	734	1082	2138	31	65
ssc-miR-142-3p	TGTAGTGTTTCCTACTTTATGG	80	765	1351	1793	47	82
ssc-miR-99a-5p	AACCCGTAGATCCGATCTTGTG	193	529	743	1672	58	129
ssc-miR-381-3p	TATACAAGGACAAGCTCTCTGT	52	878	891	1318	23	68
ssc-miR-23b	ATCACATTGCCAGGGATTACCA	49	609	615	1767	53	106
ssc-miR-574-3p	CACGCTCATGCACACACCCACA	38	909	817	1281	66	68
ssc-miR-532-5p	CATGCCTTGAGTGTAGGACCGT	21	391	460	1967	91	107
ssc-miR-744	TGCGGGGCTAGGGCTAACAGCA	43	822	634	1379	70	81
ssc-miR-1307	ACTCGGCGTGGCGTCGGTCGTG	59	812	739	1236	56	42
ssc-miR-361-5p	TTATCAGAATCTCCAGGGGTAC	50	568	658	1513	37	89
ssc-miR-196a	TAGGTAGTTTCATGTTGTTGGG	27	810	1461	343	24	40
ssc-miR-339-5p	TCCCTGTCCTCCAGGAGCTCAC	50	303	637	1408	59	120
ssc-miR-127	TCGGATCCGTCTGAGCTTGGCT	45	576	412	1339	37	82
ssc-miR-218b	TTGTGCTTGATCTAACCATGTG	65	863	1027	477	21	23
ssc-miR-22-3p	AAGCTGCCAGTTGAAGAACTGT	65	383	695	1053	25	59
ssc-miR-98	TGAGGTAGTAAGTTGTATTGTT	31	596	689	834	34	32
ssc-miR-660	TACCCATTGCATATCGGAGTTG	19	206	400	1238	47	41
ssc-miR-20a-5p	TAAAGTGCTTATAGTGCAGGTA	21	298	530	993	27	58
ssc-miR-7857-3p	ATTGTTCTCCAACCTGGCTCTT	63	627	324	713	24	44
ssc-miR-2320-5p	TGGCACAGGGTCCAGCTGTCGG	33	332	421	855	54	41
ssc-miR-450b-5p	TTTTGCAATATGTTCCTGAATA	50	300	720	612	16	33
ssc-miR-451	AAACCGTTACCATTACTGAGTT	57	184	302	1032	21	48
ssc-miR-542-3p	TGTGACAGATTGATAACTGAAA	15	321	373	777	19	28
ssc-miR-1306-5p	CCACCTCCCCTGCAAACGTCCA	26	757	360	265	7	15
ssc-miR-193a-5p	TGGGTCTTTGCGGGCGAGATGA	36	493	608	261	13	18
ssc-miR-31	AGGCAAGATGCTGGCATAGCTG	0	6	0	1188	28	42
ssc-miR-15b	TAGCAGCACATCATGGTTTACA	11	185	280	667	17	35
ssc-miR-424-5p	CAGCAGCAATTCATGTTTTGAA	15	145	598	270	14	22
ssc-let-7d-3p	CTATACGACCTGCTGCCTTTCT	17	305	317	367	7	16
ssc-miR-130a	CAGTGCAATGTTAAAAGGGCAT	12	167	372	383	16	12
ssc-miR-29c	TAGCACCATTTGAAATCGGTTA	8	113	287	481	14	29
ssc-miR-378	ACTGGACTTGGAGTCAGAAGGC	29	175	206	469	25	21
ssc-miR-196b-5p	TAGGTAGTTTCCTGTTGTTGGG	7	351	375	127	3	18
ssc-miR-429	TAATACTGTCTGGTAATGCCGT	2	62	34	701	25	13
ssc-miR-210	CTGTGCGTGTGACAGCGGCTGA	1	98	110	496	30	18
ssc-miR-374a-5p	TTATAATACAACCTGATAAGTG	14	65	178	362	2	12
ssc-miR-328	CTGGCCCTCTCTGCCCTTCCGT	17	231	245	83	6	7
ssc-miR-145-3p	GGATTCCTGGAAATACTGTTCT	6	79	161	318	6	14
ssc-miR-425-3p	ATCGGGAATGTCGTGTCCGCCC	3	62	90	399	17	11
ssc-miR-455-5p	TATGTGCCTTTGGACTACATCG	24	89	246	152	8	14
ssc-miR-374a-3p	CTTATCAGGTTGTATTGTAATT	11	87	83	310	4	9
ssc-miR-18a	TAAGGTGCATCTAGTGCAGATA	7	114	147	200	6	5
ssc-miR-1468	CTCCGTTTGCCTGTTTTGCTGA	2	119	130	207	8	10
ssc-miR-30e-3p	CTTTCAGTCGGATGTTTACAGC	5	43	99	252	8	14
ssc-miR-150	TCTCCCAACCCTTGTACCAGTG	4	118	95	180	9	7
ssc-miR-1343	CTCCTGGGGCCCGCACTCTCGC	7	118	97	163	7	4
ssc-miR-30a-3p	CTTTCAGTCGGATGTTTGCAGC	1	54	21	293	15	7
ssc-miR-335	TCAAGAGCAATAACGAAAAATG	1	19	20	313	14	22
ssc-miR-628-5p	ATGCTGACATATTTACTAGAGG	6	73	98	190	7	9
ssc-miR-340	TTATAAAGCAATGAGACTGATT	3	57	125	167	2	9
ssc-miR-370	GCCTGCTGGGGTGGAACCTGGT	5	112	146	74	4	16
ssc-miR-132	TAACAGTCTACAGCCATGGTCG	20	118	47	155	3	8
ssc-miR-9	TCTTTGGTTATCTAGCTGTATG	2	60	85	186	2	7
ssc-miR-2366	TGGGTCACAGAAGAGGGTCTGG	5	144	117	61	1	10
ssc-miR-129a-3p	AAGCCCTTACCCCAAAAAGCAT	16	63	49	203	2	2
ssc-miR-9843-3p	TCTGTGAACTAGAAACCTCTGG	1	43	30	243	3	6
ssc-miR-505	TCAACACTTGCTGGTTTCCTCT	5	68	62	173	4	9
ssc-miR-6782-3p	TGACCTCTGGTCTCCCGCCCTG	10	11	175	87	4	3
ssc-miR-130b-3p	CAGTGCAATGATGAAAGGGCAT	1	75	59	122	6	17
ssc-miR-92b-3p	TATTGCACTCGTCCCGGCCTCC	12	124	27	97	6	3
ssc-miR-28-5p	AAGGAGCTCACAGTCTATTGAG	15	52	91	67	0	8
ssc-miR-450c-3p	ATTGGGAACATTTTGCATTCGT	3	49	86	68	4	8
ssc-miR-30b-5p	TGTAAACATCCTACACTCAGCT	2	25	48	128	5	4
ssc-miR-130b-5p	ACTCTTTCCCTGTTGCACTACT	7	44	52	87	4	5
ssc-miR-374b-5p	ATATAATACAACCTGCTAAGTG	6	18	30	116	2	3
ssc-miR-491	AGTGGGGAACCCTTCCATGAGG	4	48	19	89	1	9
ssc-miR-532-3p	CCTCCCACACCCAAGGCTTGCA	1	62	26	50	5	4
ssc-miR-1296-5p	TTAGGGCCCTGGCTCCATCTCC	3	60	49	32	1	0
ssc-miR-323	GCACATTACACGGTCGACCTCT	2	40	20	76	3	0
ssc-miR-22-5p	AGTTCTTCAGTGGCAAGCTTTA	0	24	9	67	4	6
ssc-miR-1839-5p	AAGGTAGATAGAACAGGTCTTG	0	25	6	64	2	2
ssc-miR-450c-5p	TTTTGCGATGTGTTCCTAATAC	0	10	52	28	0	2
ssc-miR-95	TTCAACGGGTATTTATTGAGCA	1	15	30	39	0	1
ssc-miR-493-5p	TTGTACATGGTAGGCTTTCATT	0	25	10	46	0	3
ssc-miR-10384	CCCTGCGTGGCTTCTCTGTGCA	1	20	8	50	3	0
ssc-miR-214-5p	TGCCTGTCTACACTTGCTGTGC	5	12	40	18	2	2
ssc-miR-136-3p	CATCATCGTCTCAAATGAGTCT	4	9	10	49	2	1
ssc-miR-7-3p	CAACAAATCACAGTCTGCCATA	1	7	20	36	0	2
ssc-miR-29a-5p	ACTGATTTCTTTTGGTGTTCAG	2	10	32	12	2	0
ssc-miR-493-3p	TGAAGGTCTACTGTGTGCCAGG	1	9	7	24	2	4
ssc-miR-2411	TGGAGTGACTGTCAGATGCAGC	0	11	8	23	0	4
ssc-miR-139-5p	TCTACAGTGCACGTGTCTCCAG	1	8	15	15	0	2
ssc-miR-2483	AAACATCTGGTTGGTTGAGAGA	0	10	6	24	0	0
ssc-miR-7142-3p	TTTGTTGGCTCCTCTGAAGTGA	0	1	9	29	1	0
ssc-miR-7137-3p	AGCTGGTCTGGGAGTTCCCGGG	1	24	10	3	0	1
ssc-miR-30c-3p	CTGGGAGAAGGCTGTTTACTCT	0	0	12	22	1	3
ssc-miR-17-3p	ACTGCAGTGAAGGCACTTGTAG	0	3	5	25	0	3
ssc-let-7i-3p	CTGCGCAAGCTACTGCCTTGCT	0	5	5	22	1	2
ssc-miR-184	TGGACGGAGAACTGATAAGGGT	0	12	0	16	1	1
ssc-miR-452	AACTGTTTGCAGAGGAAACTGA	0	0	4	24	0	2
ssc-miR-450a	TTTTGCGATGTGTTCCTAATAT	0	0	14	14	0	1
ssc-miR-190b	TGATATGTTTGATATTGGGTTG	0	7	9	10	1	0
ssc-miR-374b-3p	CTTATCAGGTTGTATTATCATT	0	11	6	7	0	0
ssc-miR-9851-3p	TGGCACCAGCACTGGCGGTGGC	0	13	0	8	1	1
ssc-miR-181c	AACATTCAACCTGTCGGTGAGT	0	4	0	18	0	0
ssc-miR-204	TTCCCTTTGTCATCCTATGCCT	0	4	0	15	0	0
ssc-miR-146a-3p	CCTGTGAAGTTTAGTTCTTCAG	1	0	7	9	0	0
ssc-miR-187	TCGTGTCTTGTGTTGCAGCCGG	0	2	0	14	0	0
ssc-miR-4331-5p	TGGCGTAGATCACAGACACAGC	0	2	0	11	2	1
ssc-miR-148a-5p	AAAGTTCTGAGACACTCCGACT	0	0	4	12	0	0
ssc-miR-4331-3p	TGTGGCTGTGGTGTAGGCCAGC	0	6	0	4	1	3
ssc-miR-487b	GTGGTTATCCCTGTCCTGTTCG	0	5	0	9	0	0
ssc-miR-1249	ACGCCCTTCCCCCCCTTCTTCA	0	0	3	7	0	1
ssc-miR-219a	AGAGTTGAGTCTGGACGTCCCG	0	0	0	11	0	0
ssc-miR-7144-5p	ACTTTCCCGGGATTTGGAGCGC	0	2	2	6	0	0
ssc-miR-4338	ATGTTCAGTCTCAGTGGGAACC	0	0	5	5	0	0
ssc-miR-181d-3p	CCCACCGAGGGATGAATGTCAC	0	1	0	8	0	0
ssc-miR-582-3p	TAACCGGTTGAACAACTGAACC	0	0	0	9	0	0
ssc-miR-7135-3p	ATCTGTCTGTGTCTCTGAGCAG	0	4	0	3	0	0
ssc-miR-375	TTTGTTCGTTCGGCTCGCGTGA	0	5	0	1	0	0
ssc-miR-6516	ATCATGTATGATACTGCAAACA	0	0	3	3	0	0
ssc-miR-545-3p	ATCAACAAACATTTATTGTGTG	0	0	0	5	0	1
ssc-miR-10382	TCTGACCCTGGCCCCTGACCCT	0	5	0	0	0	0
ssc-miR-208b	ATAAGACGAACAAAAGGTTTGT	0	4	0	1	0	0
ssc-miR-885-5p	TCCATTACACTACCCTGCCTCT	0	4	0	0	0	0
ssc-miR-194b-5p	TGTAACAGCGACTCCATGTGGA	0	1	0	3	0	0
ssc-miR-338	TCCAGCATCAGTGATTTTGTTG	0	1	0	2	0	1
ssc-miR-186-3p	GCCCAAAGGTGAATTTTTTGGG	0	0	3	0	0	0
ssc-miR-193a-3p	AACTGGCCTACAAAGTCCCAGT	0	0	0	3	0	0
ssc-miR-582-5p	TACAGTTGTTCAACCAGTTACT	0	0	0	3	0	0
ssc-miR-1277	TACGTAGATATATATGTATTTT	0	0	0	0	0	2
ssc-miR-206	TGGAATGTAAGGAAGTGTGTGA	0	0	0	1	0	1
ssc-miR-9788-3p	AGAGGAGAGGCTACCACCACCA	0	0	1	0	0	0
ssc-miR-10391	AAGGAAGGAGACTAACTCCGCC	0	0	0	0	1	0
ssc-miR-7140-3p	ATGATGCCCCTTAGAGTTGAGC	0	0	0	1	0	0
ssc-miR-143-3p	TGAGATGAAGCACTGTAGCTC	3266	46839	68693	143928	2786	5718
ssc-miR-23a	ATCACATTGCCAGGGATTTCC	546	5168	6718	20561	603	1037
ssc-miR-27b-3p	TTCACAGTGGCTAAGTTCTGC	197	4933	5909	12208	469	506
ssc-miR-152	TCAGTGCATGACAGAACTTGG	100	1945	2333	5005	163	233
ssc-miR-6529	GAGAGATCAGAGGCGCAGAGT	118	2266	1836	3904	130	162
ssc-miR-27a	TTCACAGTGGCTAAGTTCCGC	61	984	2150	4742	142	182
ssc-miR-129a-5p	CTTTTTGCGGTCTGGGCTTGC	64	1809	2270	3015	86	41
ssc-miR-129b	CTTTTTGCGGTCTGGGCTTGC	64	1809	2270	3014	86	41
ssc-miR-128	TCACAGTGAACCGGTCTCTTT	95	1180	1571	3468	111	115
ssc-miR-10386	GTCGTCCTCTCCCTCCCTCCT	15	463	122	166	4907	498
ssc-miR-101	TACAGTACTGTGATAACTGAA	29	639	868	2127	69	69
ssc-miR-7134-3p	ATGCGGAACCTGCGGATACGG	50	666	788	1204	70	77
ssc-miR-676-3p	CCGTCCTAAGGTTGTTGAGTT	42	770	789	949	39	50
ssc-miR-218	TTGTGCTTGATCTAACCATGT	65	863	1047	480	21	23
ssc-miR-218-5p	TTGTGCTTGATCTAACCATGT	65	863	1047	480	21	23
ssc-miR-296-3p	AGGGTTGGGCGGAGGCTTTCC	31	501	669	1181	54	49
ssc-miR-432-5p	TCTTGGAGTAGGTCATTGGGT	28	790	504	1002	48	67
ssc-miR-1271-5p	CTTGGCACCTAGTAAGCACTC	19	298	255	1417	37	45
ssc-miR-339	TCCCTGTCCTCCAGGAGCTCA	37	213	497	1013	46	82
ssc-miR-382	AAGTTGTTCGTGGTGGATTCG	24	398	490	569	21	22
ssc-miR-126-5p	CATTATTACTTTTGGTACGCG	19	155	330	758	41	55
ssc-miR-142-5p	CATAAAGTAGAAAGCACTACT	20	186	263	818	13	30
ssc-miR-143-5p	GGTGCAGTGCTGCATCTCTGG	35	211	458	552	12	36
ssc-miR-214-3p	ACAGCAGGCACAGACAGGCAG	76	396	191	447	25	26
ssc-miR-223	TGTCAGTTTGTCAAATACCCC	19	197	281	316	15	14
ssc-miR-151-5p	TCGAGGAGCTCACAGTCTAGT	15	140	230	293	12	28
ssc-miR-7134-5p	ATGTCCGCGGGTTCCCTATCC	21	195	178	285	12	13
ssc-miR-542-5p	TCGGGGATCATCATGTCACGA	6	177	323	160	3	13
ssc-miR-1306-3p	ACGTTGGCTCTGGTGGTGATG	5	161	221	218	10	15
ssc-miR-500-3p	ATGCACCTGGGCAAGGATTCT	2	65	124	382	15	22
ssc-miR-15a	TAGCAGCACATAATGGTTTGT	19	69	136	322	8	31
ssc-miR-141	TAACACTGTCTGGTAAAGATG	2	29	49	431	13	14
ssc-miR-1	TGGAATGTAAAGAAGTATGTA	1	187	86	198	15	25
ssc-miR-140-5p	AGTGGTTTTACCCTATGGTAG	7	102	203	168	1	17
ssc-miR-190a	TGATATGTTTGATATATTAGG	10	115	202	156	2	7
ssc-miR-133a-3p	TTGGTCCCCTTCAACCAGCTG	6	79	108	194	8	11
ssc-miR-769-5p	TGAGACCTCTGGGTTCTGAGC	8	26	128	205	9	7
ssc-miR-21-3p	CAACAGCAGTCGATGGGCTGT	6	47	60	206	7	9
ssc-miR-192	CTGACCTATGAATTGACAGCC	1	46	76	147	4	5
ssc-miR-615	TCCGAGCCTGGGTCTCCCTCT	6	92	46	110	2	4
ssc-miR-146b	TGAGAACTGAATTCCATAGGC	3	61	73	104	9	3
ssc-miR-671-3p	TCCGGTTCTCAGGGCTCCACC	3	74	61	76	6	6
ssc-miR-195	TAGCAGCACAGAAATATTGGC	2	22	40	98	4	6
ssc-miR-296-5p	GAGGGCCCCCCCCAATCCTGT	4	45	22	91	2	3
ssc-miR-99a-3p	CAAGCTCGCTTCTATGGGTCT	9	12	89	44	3	3
ssc-miR-345-3p	CCCTGAACTAGGGGTCTGGAG	2	16	24	101	2	3
ssc-miR-424-3p	CAAAACGTGAGGCGCTGCTAT	5	43	27	44	1	4
ssc-miR-331-3p	GCCCCTGGGCCTATCCTAGAA	4	17	7	89	0	2
ssc-miR-10a-3p	CAAATTCGTATCTAGGGGAAT	0	19	19	77	3	1
ssc-miR-7137-5p	CGGGGGAACTCCCAGACCAGC	2	26	25	33	4	2
ssc-miR-497	CAGCAGCACACTGTGGTTTGT	0	12	9	54	0	6
ssc-miR-299	ATGGTTTACCGTCCCACATAC	1	19	23	32	0	4
ssc-miR-194a-5p	TGTAACAGCAACTCCATGTGG	1	6	18	42	1	1
ssc-miR-378b-3p	ACTGGACTTGGAGTCAGAAGT	2	10	20	33	1	1
ssc-miR-455-3p	GCAGTCCATGGGCATATACAC	1	8	33	13	4	2
ssc-miR-32	TATTGCACATTACTAAGTTGC	0	0	21	22	0	4
ssc-miR-369	AATAATACATGGTTGATCTTT	0	4	23	18	0	1
ssc-miR-138	AGCTGGTGTTGTGAATCAGGC	1	3	21	10	0	1
ssc-miR-9860-5p	TTGCCCGAGAGCTTGGACCGC	0	7	19	6	0	0
ssc-miR-215	ATGACCTATGAATTGACAGAC	2	11	0	16	0	1
ssc-miR-9820-5p	GAGGAGGAGGGAAGAAAGGCT	1	10	5	11	1	0
ssc-miR-499-5p	TTAAGACTTGCAGTGATGTTT	1	0	11	11	0	0
ssc-miR-331-5p	TCTAGGTATGGTCCCAGGGAT	0	8	0	15	0	0
ssc-miR-545-5p	TCAGTAAATGTTTATTGGATG	0	6	7	8	0	0
ssc-miR-376a-3p	ATCATAGAGGAAAATCCACGT	0	10	0	3	0	1
ssc-miR-9810-3p	CGAGCACGCGGCCACTCTCCC	0	7	0	4	0	0
ssc-miR-339-3p	AGCTCCTCGAGGCCAGAGCCC	0	0	0	10	1	0
ssc-miR-450b-3p	TTGGGAACATTTTGCATCCAT	1	0	8	0	0	0
ssc-miR-2320-3p	CGATGATGGTCCCTGTGTTTG	1	7	0	0	0	0
ssc-miR-30b-3p	CTGGGAGGTGGATGTTTACTT	0	6	0	2	0	0
ssc-miR-26b-3p	CCTGTTCTCCATTACTTGGCT	0	0	0	8	0	0
ssc-miR-122-3p	AACGCCATTATCACACTAAAT	0	0	5	0	0	0
ssc-miR-758	TTTGTGACCTGGTCCACTAAC	0	1	0	1	0	2
ssc-miR-7141-5p	GACGGTTTGGACGTTAAGAAC	0	0	0	4	0	0
ssc-miR-885-3p	AGGCAGCGGGGTGTAGTGGAT	0	0	0	4	0	0
ssc-miR-9841-3p	TCTAGCATCGAGCACCCGCCT	0	0	0	4	0	0
ssc-miR-7135-5p	TCTCTGAGACACTGACTGTGG	0	0	0	3	0	0
ssc-miR-218-3p	ATGGTTCTGTCAAGCACCATG	0	1	0	0	0	1
ssc-let-7f-3p	CTATACAATCTATTGCCTTCC	0	0	0	1	0	0
ssc-miR-194a-3p	CCAGTGGGGCTGCTGTTATCT	0	0	0	0	0	1
ssc-miR-4332	CACGGCCGCCGCCGGGCGCC	6	88	88	59	7512	492
ssc-miR-1842	TTGGCTCTGCGAGGTCGGCT	21	257	237	532	28	25
ssc-miR-4334-3p	TCCCTGTCCTCCAGGAGCTC	9	47	131	257	6	22
ssc-miR-3613	TGTTGTACTTTTTTTTTTGT	2	9	5	19	1	1
ssc-miR-551a	GCGACCCACTCTTGGTTTCC	1	1	9	15	1	1
ssc-miR-345-5p	GCTGACTCCTAGTCCAGTGC	0	0	12	15	0	1
ssc-miR-30c-1-3p	CTGGGAGAGGGTTGTTTACT	0	6	7	6	0	0
ssc-miR-326	CCTCTGGGCCCTTCCTCCAG	0	3	0	14	0	2
ssc-miR-1271-3p	TGCCTGCTATGTGCCAGGCA	0	0	8	1	0	0
ssc-miR-105-1	TCAAATGCTCAGACTCCTGT	0	1	0	0	0	0
ssc-let-7i-5p	TGAGGTAGTAGTTTGTGCT	2498	52571	82882	92238	4791	5172
ssc-miR-144	TACAGTATAGATGATGTAC	3	27	96	63	0	9

## Sheet: Dataset S2
Additional file 3. Additional Dataset
Dataset S2. The differential miRNAs between CH-SEVs and LW-SEVs
miRNAs_Name	LW-SEVs-1（TPM）	LW-SEVs-2（TPM）	LW-SEVs-3（TPM）	CH-SEVs-1（TPM）	CH-SEVs-2（TPM）	CH-SEVs-3（TPM）	log2_FC (CH-SEVs/LW-SEVs)	P-value
ssc-miR-1306-5p	134.027	78.0518	163.962	394.458	1099.61	506.477	2.41143	0.013081
ssc-miR-328	62.5458	66.9016	51.354	268.45	335.548	331.158	2.3708	0.000105887
ssc-miR-218	205.508	234.155	296.987	1147.21	1253.58	1266.19	2.31555	0.000135364
ssc-miR-218-5p	205.508	234.155	296.987	1147.21	1253.58	1266.19	2.31555	0.000135364
ssc-miR-218b	205.508	234.155	295.131	1125.3	1253.58	1266.19	2.31054	0.000137341
ssc-miR-193a-5p	160.832	144.953	161.487	666.196	716.125	701.276	2.15674	3.49e-06
ssc-miR-196a	357.404	267.606	212.222	1600.84	1176.6	525.957	1.98025	0.0236781
ssc-miR-190a	62.5458	22.3005	96.5207	221.335	167.048	194.799	1.68503	0.0399098
ssc-miR-29b	1438.55	713.617	1366.76	4479.29	2345.93	2883.02	1.46407	0.0256747
ssc-miR-20b	44.6756	55.7513	43.3106	181.889	104.586	97.3994	1.4172	0.0112125
ssc-miR-450b-5p	294.859	178.404	378.658	788.916	435.776	973.994	1.36785	0.0451722
ssc-let-7d-3p	142.962	78.0518	227.071	347.342	443.039	331.158	1.32364	0.0359953
ssc-miR-423-5p	1626.19	2129.7	2133.36	5881.81	4883.6	3564.82	1.28291	0.0069694
ssc-miR-7134-5p	116.156	133.803	176.336	195.037	283.254	409.078	1.05768	0.0462424
ssc-miR-199a-5p	1554.71	1326.88	1199.7	3237.84	2653.88	2532.39	1.0455	0.00244746
ssc-let-7c	10025.2	5474.78	4881.1	15572.3	10399.1	15856.6	1.03724	0.0453692
ssc-miR-382	196.572	234.155	352.053	536.901	578.13	467.517	1.01557	0.0163755
ssc-miR-532-5p	956.057	1014.67	1217.03	504.029	567.962	409.078	-1.1059	0.00305346
ssc-miR-146a-5p	5781.02	7860.93	11632	3189.63	4256.08	2123.31	-1.40121	0.0274264
ssc-miR-141	125.092	144.953	266.67	53.6901	42.125	38.9598	-1.9936	0.00601131
ssc-miR-182	1099.02	1527.59	2562.75	245.44	707.41	136.359	-2.25227	0.0327395
ssc-miR-429	116.156	278.757	433.725	37.2544	90.0604	38.9598	-2.31717	0.0318314
ssc-miR-200b	232.313	133.803	460.33	49.3072	76.9871	38.9598	-2.32223	0.0204235
ssc-miR-335	196.572	156.104	193.66	21.9143	27.5991	19.4799	-2.98526	8.11e-05
ssc-miR-205	3779.55	5084.52	12477.2	246.536	370.41	545.437	-4.19849	0.00267724
ssc-miR-34c	17.8702	22.3005	45.1668	1.0957	0.01	0.01	-6.25716	0.0166063
ssc-miR-31	375.275	312.207	735.043	0.01	8.7155	0.01	-7.34735	0.0205686

## Sheet: Dataset S3
Additional file 3. Additional Dataset
Dataset S3. The total proteins in CH-SEVs and LW-SEVs
Protein name	CH-SEVs-1（Intensity）	CH-SEVs-2（Intensity）	CH-SEVs-3（Intensity）	LW-SEVs-1（Intensity）	LW-SEVs-2（Intensity）	LW-SEVs-3（Intensity）
A0A076V355	15887.1	13659.1	13319.6	15838.8	15429	14957.1
A0A096ZXA2	23886.7	27875.8	27594.2	30370.7	25858.9	28829.2
A0A097ZMY1	30504.3	38438.7	51798	53037.5	25170.3	58813.4
A0A0A0R2Y4	53128.9	59299.3	52676.1	56466.9	52018.2	72246.7
A0A0A7HF29	85656.5	93571.7	64794.3	96945.9	117807	102186
A0A0D5CDB2	258467	221675	279963	185561	165878	167463
A0A0G2YI07	105348	74024.9	100536	29289.6	81299.4	58214.3
A0A0H3WE40	25794.8	20831.4	23220.4	24196.1	28171.3	32386
A0A0H5ANC0	152091	157690	111675	106208	120472	150000
A0A0K0TQQ8	962215	907107	743893	717541	905995	926969
A0A0K1TQN0	42644.5	45740	33362.9	36425	34395.9	35957.2
A0A0K1TQQ7	21335.7	26431	21528.1	26413.9	27152.4	24304.5
A0A0K1TQS4	91186.6	94508.6	80726.9	73343.5	83748.1	63506.5
A0A0N9K0S0	253007	363157	350700	570132	493233	511588
A0A140H1A1	428571	578032	750462	756198	529322	581062
A0A140TAK8	1.87238e+06	1.93969e+06	1.63802e+06	1.57261e+06	1.80062e+06	2.38012e+06
A0A140TAL0	20662.5	19478.3	18727.4	18627.2	18859.2	19266.5
A0A165DE67	36836.9	38590.4	40528.3	43704.7	31803.6	38168
A0A173G6G6	35213.7	32767.9	31218.1	38436.8	36377.3	28996.2
A0A173G6G9	49328.9	63061.3	56855.8	56878.1	53896.2	42707.5
A0A173G6H3	25792.7	24378.7	25662.4	23910.7	23301.8	22666.3
A0A1B1CUR5	28728.7	33398.4	33116.8	46006	44432.8	38811.6
A0A1B2TT47	52176.3	61947	53214.4	54962.7	50992	55871.4
A0A1B2TT50	67595	71560.1	64970.4	61134.2	61647.5	58985.1
A0A1B2TT55	15887.1	22012.7	27271.3	27785.5	27361.1	19931.3
A0A1K0H3U3	9.30952e+06	9.98886e+06	7.79632e+06	6.8507e+06	8.22016e+06	7.64586e+06
A0A1P8NW32	20662.1	21059.6	18898.3	23672.3	27481.5	25554.5
A0A1P8VJR2	1.08107e+06	895570	1.30171e+06	719871	908241	832405
A0A1V0CLY1	2.24857e+06	1.90289e+06	2.40192e+06	1.17256e+06	1.06952e+06	1.26675e+06
A0A1X9RRB4	15887.1	13659.1	13320.1	20279.7	20356.8	37712.4
A0A286ZI08	71991.7	86738.4	89276.7	81928	84315.6	60079.6
A0A286ZI11	32107.4	29009.7	31044.1	41528.7	38844.6	35197.1
A0A286ZI52	47493.8	44634.6	31157	47297.6	57093.5	62334.5
A0A286ZI83	205615	206179	184951	310068	466440	208284
A0A286ZIC1	850209	835709	752407	714834	830331	977424
A0A286ZIG5	22276.7	23153.3	13319.6	21945.4	21422.9	23038.7
A0A286ZIH0	15887.1	25476.6	21384.5	27082	23791.5	34231
A0A286ZIH1	54121.9	34727.1	43464.8	31557	34686.2	40976.9
A0A286ZIJ1	42171.3	35371.1	29042.6	27356.6	25827.4	25169.2
A0A286ZIM0	15887.1	13659.5	13320.1	17101.4	13599.2	15654.3
A0A286ZIP6	22772.7	15275.5	20008.2	22432.7	25225.8	23572.6
A0A286ZIU5	6.39395e+06	5.09e+06	4.3538e+06	3.26232e+06	3.20288e+06	3.95483e+06
A0A286ZIX8	15887.1	16986.7	14768.3	51013.9	41823.4	31551.8
A0A286ZJ73	15887.1	21169.3	20476.5	13783.1	18505.2	16725.9
A0A286ZJ82	44147.7	37891.3	35522.7	36418.1	47849.5	46480.6
A0A286ZJ88	24131.2	26044.1	48254.6	44796.8	41057	22351.5
A0A286ZJ91	44333.2	65919.4	73314.1	75118.3	66332.2	74825.8
A0A286ZJA7	18400.3	24796	30901.8	20019.5	22054.2	20356.6
A0A286ZJB0	22324.4	20385.3	23523.7	19362.1	16380.6	25593.1
A0A286ZJC8	15887.1	30114.9	31131.1	28695.4	26077	31928.4
A0A286ZJD8	61761	36311.6	33975	26791	29022	38909.7
A0A286ZJJ2	67456.4	75608.3	85793.1	77878.9	79133.4	78020.9
A0A286ZJP7	45208.9	72856.5	69316.7	68728.2	65636.8	58772
A0A286ZJQ4	15887.1	17862.2	22235.3	22029.7	19560.3	22369.4
A0A286ZJQ9	112451	97076.3	98053.2	174786	150200	170775
A0A286ZJR3	35117.5	38583.7	26177.6	54865.3	64462	55377
A0A286ZJR8	70192.9	46367.2	56602.1	34075.2	56096.8	32744.5
A0A286ZJR9	78490.1	69092.9	94894.5	133671	94414.7	107652
A0A286ZJW3	98558.8	186170	179714	135759	116748	153148
A0A286ZK05	16507.9	16054.7	30624.1	13841.9	13599.7	13971.8
A0A286ZK24	77491.7	58798.9	49944	39635.2	58386.1	72238.4
A0A286ZK33	44088.6	42716.6	51763.3	47217.3	42440.7	51514
A0A286ZK38	63638.3	92649.7	102918	141524	94298.2	99452.3
A0A286ZK74	32823.5	24911.8	29771.5	38018.5	34661.5	38495.1
A0A286ZKA6	23431.8	24387.4	27685.2	24288.4	24915.6	25318.4
A0A286ZKB4	54195.1	55144.7	49676.9	53587.9	52082.7	38912.9
A0A286ZKC5	629767	1.10267e+06	1.03625e+06	718513	573902	572632
A0A286ZKF3	32361.8	25714.2	35646.2	29915.3	27835.2	29682.7
A0A286ZKG9	46939	48768.1	43027	37747.5	51046.2	55515
A0A286ZKH9	1.22892e+06	982882	1.3683e+06	1.19528e+06	1.04374e+06	970271
A0A286ZKK0	106156	110272	98399.1	89217.6	87200.3	75081.1
A0A286ZKM1	77947.3	90738.9	75939	105688	74154.5	92218.4
A0A286ZKN4	65497.5	66459.4	73868.7	76282.4	59268.8	72236.7
A0A286ZKR2	136930	130986	110366	134808	118650	118014
A0A286ZKR3	467988	464355	393441	333036	360589	449564
A0A286ZKZ0	44634.9	18292.4	22499.1	28997.8	29699.1	54369.4
A0A286ZL00	27429.5	30366.3	26094.3	29129.4	25233.3	27540.7
A0A286ZL12	24648.7	24831.8	26468.5	29965.3	26224.3	28894
A0A286ZL26	235934	253893	301110	229656	326953	375516
A0A286ZL51	80815.9	109679	72954.3	76674.1	67162.9	72806.7
A0A286ZL61	433200	542946	571483	461150	423840	511925
A0A286ZL65	93209.4	91485.9	103422	112550	164675	132628
A0A286ZL69	24958.5	33428.8	40544.7	25115.5	24630.2	23369.2
A0A286ZLH1	36999.4	33707.4	33756	39676.1	42574.1	37646.4
A0A286ZLH8	100536	89572.6	108815	100456	133316	137127
A0A286ZLL2	26235.2	19596.1	19832.9	20924.3	22486.5	21336.9
A0A286ZLL7	74932.9	58934.6	53956.2	71806.4	65246.7	63645.6
A0A286ZLS9	99514.1	113171	119362	101858	98629.9	102938
A0A286ZLU2	66018	60696.7	54277.5	51395.3	61784.6	76000.9
A0A286ZM82	132833	133074	100917	62240.7	106705	96911.3
A0A286ZMA6	100094	89261.7	79258.4	90738.9	98801.4	87360.8
A0A286ZMB7	18631.1	19604.8	21426.3	30478	25215.1	27672.8
A0A286ZMI3	34939.7	29770.1	28308.9	45084.7	47351.9	37104.3
A0A286ZMJ5	25389.5	24627.8	19674	25635.5	23780.3	28253.9
A0A286ZMK5	50583.6	52893.8	55634.7	44064.4	44387.3	49168.8
A0A286ZMM8	26536.7	25618.1	28083.6	25348.1	23946.9	23846.6
A0A286ZMQ7	25696.4	26529	28849.8	28792.2	28170.2	29204.1
A0A286ZMT0	99583.7	96470.4	115670	164221	144918	135120
A0A286ZMT5	48658.2	48708.9	54329.3	45151.5	45088.1	43198.8
A0A286ZMU1	2.99216e+06	2.18311e+06	2.10462e+06	2.70806e+06	2.15664e+06	2.53066e+06
A0A286ZMV7	15887.1	21315.7	20226.2	17350.6	17165.7	13971.3
A0A286ZMW4	24664.9	24332.4	23914.5	20695.8	19145.5	20024.2
A0A286ZMX6	15887.1	14573.4	13319.6	13558.8	16841.4	49498.9
A0A286ZN07	17442.1	20714.8	20277.5	21469.5	22038	22502.7
A0A286ZN21	130996	159642	168693	139983	131618	142380
A0A286ZN24	2.4924e+06	2.35056e+06	2.06106e+06	1.75775e+06	1.97166e+06	2.02599e+06
A0A286ZN47	41447.3	43946.9	33711.4	39763	39591.7	37190
A0A286ZN50	353608	369691	350749	333157	398356	303830
A0A286ZN52	113383	87295.4	96265.1	108928	134237	73497.6
A0A286ZN85	30744.3	29858	33712.9	29350.9	31234	32060.2
A0A286ZN92	278284	284289	176753	123192	161545	261602
A0A286ZNC4	38336.9	41275.2	37951.8	32516.6	27116.6	33450.7
A0A286ZND5	223246	222350	211622	203684	224899	207128
A0A286ZNF4	41131.1	29438	40345.1	25870.6	26735.6	27084.2
A0A286ZNH2	15887.1	21591.9	13319.6	16647.7	15813.3	16330.9
A0A286ZNN6	56377.6	59015.8	54602.4	57769	54718.8	69343.6
A0A286ZNR2	535108	826587	661425	689529	801469	997823
A0A286ZNV0	73716.7	50393.6	33276.3	13558.8	22473.2	43610.2
A0A286ZNW1	79472.9	87577.5	62115.8	61035.8	60538.9	67608.2
A0A286ZNX3	501817	580635	675058	747550	659133	500577
A0A286ZNY1	178300	180526	153834	175270	139887	144864
A0A286ZP20	16928.4	19290.6	21300.1	23335.3	21775.5	22953.8
A0A286ZP30	22179.4	21714.6	20847.6	20063.8	19582.3	22919
A0A286ZP57	16997.1	18895.5	19294.7	21534.6	24305.1	21438.7
A0A286ZP85	65256.7	77913.3	72434.1	63239.8	50706.8	72091
A0A286ZPE3	37327.7	41379.8	30231	40367.1	45656.9	46849.4
A0A286ZPG4	49093	68677.4	53921.6	58058.2	59621.9	60862.1
A0A286ZPH2	20371.3	129286	46789.9	16456.9	20653.7	22842.4
A0A286ZPH4	42440.9	44430.1	50266	48527.3	47179.1	41152.2
A0A286ZPI3	15887.1	16658.3	15371	16021.4	15921.5	15987.1
A0A286ZPM4	26599.1	32252.2	34770	28137.6	30179.6	27085.3
A0A286ZPR1	25379.3	25826.4	27509.8	27936.8	26192.9	29898.3
A0A286ZPT0	46923.4	49117.4	39889.6	51461.9	48684.9	52872.8
A0A286ZPY9	71510.7	79424.7	83959.1	83694.2	68158	55626.1
A0A286ZQ17	209188	215024	280896	203596	163155	172301
A0A286ZQ35	18068.9	15440.7	15448.3	15530.7	15577.5	15538.2
A0A286ZQ62	38074.9	44544.4	47842.1	49928.7	45687.7	41269.3
A0A286ZQ85	448238	484690	408526	427575	566565	654417
A0A286ZQA5	135276	115781	127870	142876	155003	201111
A0A286ZQB1	27902.5	26433	24661.8	21763	22065.7	21646.4
A0A286ZQE6	29022.9	31068.1	34577.3	32813.5	28420.5	30764.2
A0A286ZQG3	19807.1	19115.5	24301.7	27512.3	27125.4	28369.6
A0A286ZQS0	50870.3	55379.8	66253.2	56998.5	47404.2	56276.1
A0A286ZQW0	60892.2	62890.7	58080.9	58427.8	59719.4	64572
A0A286ZQW5	76457.9	61747.6	63505.4	65282.8	57114.8	80048.7
A0A286ZQX7	258276	237578	329751	40480.1	207023	116979
A0A286ZR21	76249.8	54170.8	65771.3	118042	112095	107546
A0A286ZR55	46795.9	53674.1	47052.9	44655.7	51049.7	55451.1
A0A286ZR66	133726	113791	103493	100606	101257	102823
A0A286ZR80	59553.9	64237.1	50799.2	44501.5	50143.6	54030.4
A0A286ZRC7	23904.7	29760.1	25995.5	25758.4	23510.5	24141.5
A0A286ZRD4	20609.1	24575.8	24726.1	27989.7	24005	25604.7
A0A286ZRG9	50272	50805.7	44198.1	41968.9	38899.4	38020.8
A0A286ZRI5	1.25983e+06	1.22354e+06	1.11201e+06	1.43293e+06	1.31342e+06	1.16788e+06
A0A286ZRW1	128700	126396	129745	147502	143819	153447
A0A286ZRX8	140437	228953	224611	71332.1	72133.6	116894
A0A286ZS56	100895	79123.7	92346.9	83615.3	77688.1	87347.7
A0A286ZS66	15887.1	21656.2	20431.2	20426.7	13599.7	13971.3
A0A286ZS87	23888.4	22697.5	19400.1	16485.6	20690.9	20192.8
A0A286ZSB4	40836.3	40385.6	39156	71849.8	62340.2	54047.2
A0A286ZSB5	152668	130445	153236	187153	187864	147587
A0A286ZSG2	24894.3	28368.2	25198.3	23116.8	21792.4	25209.1
A0A286ZSH3	15887.1	19261.8	17682.6	13558.8	15791	13971.3
A0A286ZSJ7	55630.3	39960.8	43724.2	59432	49533	48826.1
A0A286ZSQ7	40717.7	54904.3	56248.4	52248.2	44725.4	43030.3
A0A286ZSW6	29626.1	28090.2	19277.2	66082.4	25968.9	29752
A0A286ZT00	95519.9	61635.2	57787.6	51076.7	58576.6	53867.5
A0A286ZT13	4.95121e+07	126370220	1.13853e+08	9.56263e+07	1.56054e+08	5.41898e+07
A0A286ZT52	59474.1	57969.8	49350.5	62076.1	59767.9	58066.9
A0A286ZT82	489095	516614	550098	622719	541644	523279
A0A286ZTD8	23487.4	24072.4	22011.2	23814.3	23886.1	22351
A0A286ZTE6	35785.6	35262.9	38287.7	40411.3	40951.5	43876.5
A0A286ZTK1	21908.6	21264.6	20567.2	20826.4	21404.1	20569.8
A0A286ZU42	22844.6	21345.6	20562.1	20519.9	20461.4	20073.6
A0A286ZU80	17265.5	17281.1	21837.8	100878	70532.2	59476.1
A0A286ZUB7	32092.6	35471.9	33395.8	34587.4	37242.9	36241.4
A0A286ZUH0	97692.6	98757.8	103599	91997.9	65136.4	103777
A0A286ZUJ8	41524.7	26921	27763.7	36961.5	32578.5	39138.3
A0A286ZUS1	43750.5	44800.1	49954.5	54988.3	49356.5	44674.8
A0A286ZUT3	31996.4	34186.2	40814.2	38192.6	34041.6	30696.3
A0A286ZUY9	5.0498e+06	5.55995e+06	4.58519e+06	3.90339e+06	4.93346e+06	6.47277e+06
A0A286ZV01	25750.5	25699.9	29528	27424.4	27953.5	27383
A0A286ZV08	33422.1	36722	35251.7	28205.1	28805.7	28966.3
A0A286ZV23	66658.3	69039.9	71353.7	76154.9	76700.6	76962
A0A286ZV34	17441.2	19967.6	29562.6	16930.4	15690.5	13971.3
A0A286ZV56	197521	189659	199111	167046	184645	164781
A0A286ZV95	64383.3	71079.8	45712.5	60034.1	58426.7	60893.6
A0A286ZVB2	15887.1	21552.6	19895.1	16489.4	18703.3	17748
A0A286ZVC0	15887.1	13659.1	16566.7	13558.8	14578.3	13971.8
A0A286ZVC4	45353.5	33013	31772.8	32492.7	32892	31396.4
A0A286ZVE7	878329	889710	1.00017e+06	986568	851192	730927
A0A286ZVF2	22496.3	27101	32076.1	28188.3	23265.1	25571.1
A0A286ZVG0	53949.4	60139	50910.2	24046.4	29101.8	29834.4
A0A286ZVJ2	491127	568346	609720	689467	633095	580643
A0A286ZVT6	75095.5	71255.8	64934.6	62111.9	62374.5	67841
A0A286ZW72	266447	219904	249339	299802	357874	482384
A0A286ZWJ2	56624.8	43328.6	50233.6	61095.1	49833.7	49340.4
A0A286ZWK2	2.25105e+06	1.91639e+06	2.29134e+06	2.27601e+06	2.69543e+06	2.81674e+06
A0A286ZWQ1	42658.5	47878.6	41507.2	46548	48288	50464.8
A0A286ZWS0	38790.2	41317.1	42800	46640.1	56925.6	65248.7
A0A286ZX07	49492.8	34072.4	29625	25817.6	24301.2	26645.1
A0A286ZX26	99412	69889.9	64196.4	41748	79080.1	60690.1
A0A286ZX49	62777.6	61827.1	70527.2	91343.7	84616.4	80816.8
A0A286ZX63	36621.8	31132.1	36987.9	67218.2	54512.4	56296.9
A0A286ZX70	46950.8	35755.6	41786.2	50579.1	49503.8	53931.9
A0A286ZX78	199630	109523	225128	281981	297420	293743
A0A286ZXD9	20041.1	17837.4	21513.8	17377.6	16462.6	20385.2
A0A286ZXG4	57677	49310.4	48164.2	61143	56419	58349.4
A0A286ZXJ6	49195	48294.1	48900	43311.5	48226	41018.4
A0A286ZXK2	37938.5	26234.5	41321.8	23249.8	18167	23156.3
A0A286ZXK7	92012.3	98938.5	82351.2	129211	126151	85689
A0A286ZXL8	20502.7	21072.5	19560.8	87001.6	66723.6	48181.7
A0A286ZXQ0	34855.3	41990	35966.3	32700.6	34933.2	32289.2
A0A286ZXS6	23086.1	21895.7	20514.5	18724.7	20436.9	22713
A0A286ZXU8	36080.1	36664.5	33198.8	30426.2	46017.4	32487.3
A0A286ZY29	4.74528e+06	3.48648e+06	4.04748e+06	2.38899e+06	2.68802e+06	2.13454e+06
A0A286ZY33	15887.1	27192.8	27895	13558.8	13599.2	13971.3
A0A286ZY37	34387.9	31857.6	29594.6	32716.8	32123	30900.6
A0A286ZY50	90363.5	106045	109899	94256.8	93939.3	109801
A0A286ZY59	83669.6	96258	104635	80090	68418.8	83338.3
A0A286ZYD7	21113.2	22913.5	24503.1	24687.8	22378.1	24624.9
A0A286ZYL3	43915.2	39970.9	32846.6	31300.2	37053	40734.4
A0A286ZYQ4	81926.8	73263.1	59870.9	72973.1	85665.6	77455.2
A0A286ZYS2	84499	90789.9	86019.5	91341.6	96510.4	92571.8
A0A286ZYY8	22882	20323.2	18623.6	20551.8	23959.4	26677.8
A0A286ZZ12	44537.9	49548.1	53315.9	57251.5	53968.9	55393
A0A286ZZ18	88432.3	90607.2	82929.5	122822	113625	114047
A0A286ZZ30	15887.1	23188.8	22377.3	20483.4	17414.3	18598.4
A0A286ZZ97	46679	46201.8	45452.6	51021.2	43749.4	48525.1
A0A286ZZ98	43114	37269.9	31564.4	31232.3	34303.8	39132.9
A0A286ZZB2	29646.1	32136.5	37550	32334.6	28905.2	29083.3
A0A286ZZB7	1.28323e+06	901091	769594	1.53802e+06	1.62106e+06	3.01199e+06
A0A286ZZG7	17551.2	16699.8	15854	16461.5	15098.2	17812.4
A0A286ZZL8	55956.1	61330.9	58171.4	47885	49387.4	57523.4
A0A286ZZM7	58876.6	65648.1	69189.4	61194.9	58041.9	63293.7
A0A286ZZM9	137257	184961	192795	149589	196782	206660
A0A286ZZP8	21277.2	20329.6	19632.6	20648.6	23088.9	23521.1
A0A286ZZQ0	32399.4	32097.6	30607.1	27556.4	26017.4	26879.7
A0A286ZZV4	30117.9	34512	39367.3	26335.6	30946.2	26378.8
A0A287A016	75749.3	67888	57121.5	53137.8	66546.8	72114.6
A0A287A042	38393	42898.6	38669.2	40755.1	64669.6	56709.1
A0A287A059	106815	138538	121043	126174	108642	116534
A0A287A096	15887.1	20996.2	21406.8	20091.6	20771.5	21428
A0A287A0A9	63540.7	89590	69323.4	150444	121179	152705
A0A287A0G9	31842	38644.8	35623.3	34104.6	37598.5	31670.6
A0A287A0I8	40092.6	49816.9	50818	43092.5	35658.3	46243.7
A0A287A0J2	52441.2	56273	49701.3	45783.5	63830.9	56683.9
A0A287A0M4	17427.2	23068.9	20950.1	23100.9	24656.5	28126.6
A0A287A0Q8	50886.5	57340	52269.6	46591.5	43102.6	55829.3
A0A287A0X7	29765	28294.5	27476.2	23071.8	22368.2	24154.6
A0A287A102	39671.1	43057.9	40774	36216.1	34351.8	39141.4
A0A287A133	62181.3	66419.1	63473.6	63522.8	62642.5	58414.5
A0A287A178	29649.8	38628.7	48098.6	39068.3	39297	37670.6
A0A287A1B5	239551	363079	305696	391224	442345	447898
A0A287A1F1	62460.5	46768.9	90027	77545.1	60288.7	73024.1
A0A287A1G4	43772.5	50011.8	53048.4	63063.5	52400.4	52562.8
A0A287A1I6	40521	50498.1	38063.5	33545.5	37373.1	50805.1
A0A287A1J0	15887.1	13659.1	13319.6	42827.2	42378.1	16512.4
A0A287A1S6	5.74539e+06	4.53218e+06	4.11382e+06	4.04721e+06	5.2138e+06	6.83191e+06
A0A287A223	39551.9	40636.3	44456.9	34175.1	28765.6	38878.5
A0A287A248	33736.7	35244.1	32767.3	36316.4	30359.2	34047.9
A0A287A275	55049.8	69709.1	60320.9	65434	63315.5	68817.9
A0A287A286	36718.2	40642.9	38003.4	39777.9	38965.5	51013.4
A0A287A2B2	21220.8	14583.6	14525.4	14572.6	14700.9	13971.3
A0A287A2G9	25552.9	74936.3	50845	14161.6	96749.7	142800
A0A287A2H4	22208.8	27204.6	25646.7	24705.3	23391.7	23704.6
A0A287A2L0	31902.7	20775.5	21670	24404.2	22899.5	15847.7
A0A287A2R9	593232	604334	732939	735894	632984	561748
A0A287A2T4	450621	344912	465387	396796	446493	436559
A0A287A2T9	31338.7	32707.8	32541.7	31467.5	35244.8	30357.4
A0A287A2X6	19250.9	17442.2	16850.6	26816.5	21308.6	19205.3
A0A287A328	250076	330749	398280	266677	264232	245384
A0A287A352	441668	396079	358186	291625	336985	346014
A0A287A363	1.01439e+06	967894	837784	676584	944307	997816
A0A287A365	67382.1	73847.1	89964.1	75560.2	67208	65692.7
A0A287A391	1.14129e+06	1.29489e+06	1.11051e+06	1.22495e+06	1.27246e+06	1.25029e+06
A0A287A3A0	43456.9	77291.7	58350	41701.9	34265.1	38646.9
A0A287A3A3	15887.1	13659.1	14280.3	14958.6	13599.2	16416.6
A0A287A3C2	91709.9	88104.6	60973	61405.1	42199	45426.3
A0A287A3E4	33296.4	32237.9	33491.1	34514.5	37635.3	33059.7
A0A287A3H0	35277.7	40154.7	31967.8	34763.1	43795.2	39126.2
A0A287A3J8	26738.3	29186.9	27018.3	19391	20429.2	20625.6
A0A287A3M3	403126	458654	352833	360191	405532	515870
A0A287A3N0	42918.6	44699.8	60943.3	90655.2	80554.4	68464.3
A0A287A3P5	15887.1	19034.3	18127.7	16368.4	18210.6	19090.4
A0A287A3T1	96687.5	91937.4	91410.7	105791	96685.4	105735
A0A287A3Y9	31655.2	30511.3	28331.5	32700.4	31805.2	29049.1
A0A287A3Z4	222688	300028	190356	184449	249923	296139
A0A287A3Z5	47494.9	53882.8	50455	43444.9	50789.5	42476.3
A0A287A402	515580	384845	296746	537843	865190	633804
A0A287A461	22360.1	24159.5	21799.4	19021.9	21496.2	18800.4
A0A287A480	42296.6	41645.1	38323.3	41412.8	43111.7	44801.5
A0A287A481	2.76824e+06	2.61281e+06	1.91142e+06	1.96247e+06	2.82492e+06	2.4052e+06
A0A287A4D2	53356.7	58619.4	57131.2	50350.6	50961.9	55412.2
A0A287A4F6	41536.4	34206.6	35503.2	37192.7	40712	32409.6
A0A287A4H2	18379.1	16414.7	18018	17892.7	16330.6	15644.6
A0A287A4S3	46854.6	63698.3	46853.4	40525.1	38244.7	42042.1
A0A287A4W6	105191	120788	112781	137686	116444	128288
A0A287A4X6	214966	206702	168331	173354	187537	219300
A0A287A509	55976.1	42787.7	53722.9	50250.3	42587.4	37575.3
A0A287A515	21461.9	18908.7	22310.6	14693.9	13599.2	13971.3
A0A287A546	31417.9	31842.1	32231.7	42767.6	36100.8	34624.8
A0A287A547	30417.7	26673	25080.6	21008.5	21658.4	25816.1
A0A287A5A2	96502.4	157796	156612	131378	113093	124553
A0A287A5A7	129583	138226	117755	347242	293783	292013
A0A287A5B4	221290	213642	275075	157652	140709	151251
A0A287A5I7	38467.9	41193.5	37819	40850.1	34990.3	39084.1
A0A287A5J7	97104.2	94403.5	100845	64726	62379.9	60433
A0A287A5M1	77341.4	89440.7	92103.4	110583	106427	93401.3
A0A287A5R6	15887.1	24945.1	23429.6	26168.1	23503.1	21531.1
A0A287A5T0	48811	54783.8	58421.8	55933	55262	57375.4
A0A287A5V7	18587	15579.7	17975.3	16651.5	16915.8	15900.4
A0A287A5Z8	193665	153161	149232	140413	153116	144268
A0A287A604	23913	21332	47627.7	17948.7	16431.5	17284.6
A0A287A671	19401.4	21279.3	18495.9	26361.3	20812.3	21147.6
A0A287A683	58260.5	68012.9	61276.9	59825.4	53232.8	52659.8
A0A287A690	205504	178986	176945	171341	209753	185141
A0A287A699	62451.7	67019.7	54268	87154.4	86523.7	82929.3
A0A287A6C9	24509.5	32141.2	20807.5	45419.3	35598.3	41576.5
A0A287A6E6	27058.9	29575.3	30546.6	25027.9	23239.4	22350.8
A0A287A6N0	25334.4	24575.4	20354.4	26234.3	27687.2	24932.9
A0A287A6N1	20194.8	30661.3	24046	36213.7	30706.4	24687.4
A0A287A6Q6	86187.4	78540.4	73526.5	70842.1	92086.3	96741.1
A0A287A6X6	36960	51371.8	42300.7	42302.6	36049.5	41688.9
A0A287A6Y3	29338.4	22065.5	18933.1	24247.5	21673.6	20474.6
A0A287A6Z8	45957.6	47381.2	50506.2	50914.1	52302	49471.4
A0A287A704	25214.2	31485.9	28761.5	32575	29840.4	28277.4
A0A287A740	306337	240550	290314	219831	267812	221455
A0A287A758	38176.6	47511.4	37083.5	37651.1	29065.6	36034.4
A0A287A7C2	38016.2	32745.2	28812.4	19678.8	18076.5	18542.1
A0A287A7F4	34319.7	33438.4	28447.2	48113.1	53491.7	47041.5
A0A287A7Q3	288496	346253	409055	320578	279389	290709
A0A287A7V3	41819.5	35870	36760.7	27047.1	30318.4	24436
A0A287A7W9	15887.1	18582.9	17641.8	18010.1	17188.7	14891.8
A0A287A7X1	25913.4	35275.5	36080.2	39819	35181.4	29529.7
A0A287A7Y8	60143.6	59692.8	63963	78886.6	63943.5	63207.6
A0A287A7Z0	1.64656e+06	676701	547639	992256	1.38052e+06	1.2952e+06
A0A287A853	93978.2	103585	118867	116847	105864	109541
A0A287A8C3	178453	246510	216469	199604	149370	172190
A0A287A8C7	42669.9	49350.1	44100.2	40895.7	51547.3	50340.7
A0A287A8M1	45304.8	45450.8	43170.2	40877.5	43975.2	36204
A0A287A8S8	631112	670921	683388	731036	726334	510606
A0A287A8V1	332938	326763	271977	269358	308554	310465
A0A287A8W9	58480.5	78731	74340.5	83172.8	76352.7	72734.1
A0A287A8X8	36935.8	68427.2	55183.4	30792.2	33415.3	27084.6
A0A287A947	22376.1	19321.2	26507.7	20838.7	18539.9	20766.9
A0A287A9G4	118841	127052	98429.9	105132	91895.7	94769.3
A0A287A9M0	47865.1	53915.8	54190.2	38007.1	29288.8	34910.6
A0A287AA14	24079.9	16282.9	15377.3	14647	13599.2	13971.8
A0A287AA53	24768.8	22311.4	26143.2	18585.3	21324.5	25365.2
A0A287AA56	23922.3	25714.7	25154.6	25406.5	21724.9	25075.4
A0A287AAH8	24356.9	26281.2	35693.3	38497.9	40366.3	50312.1
A0A287AAI1	23705	19094.7	21947.8	17716.2	17573.1	18370.8
A0A287AAK8	84941.2	117696	119614	126979	117329	124492
A0A287AAL6	117995	120404	99080.7	94695.9	85766.1	92603.7
A0A287AAM4	54037.6	46949.1	49392.9	62337.7	54527.9	43704.3
A0A287AAU1	34905.1	41681.7	29609.4	37046.5	29528.9	36890.4
A0A287AAZ9	590218	490972	402345	403848	491421	530940
A0A287AB01	70829.3	65984.4	69543.2	73692.9	73517.3	66784.2
A0A287AB45	28123.7	23923.1	25086.1	27838.3	25553.3	28009.3
A0A287AB52	15887.1	18518.3	20208.2	15853.5	15063.8	13971.8
A0A287AB63	20325.2	17795.3	18922.2	25904.5	19131.4	22989.8
A0A287AB80	18857.2	27440.9	31066	24062.4	13599.2	17757.3
A0A287ABM6	30769.7	34355	32036.5	35181	34124.4	36887
A0A287AC34	273454	326329	281644	232901	219320	238208
A0A287AC36	20032.2	26013.1	31062.1	23404.4	16331.7	13971.3
A0A287AC42	27894.5	28402.3	25304.1	26859.5	27550.1	24546.4
A0A287ACI4	15887.1	15827.1	15428.7	15873.3	15993.2	15823.5
A0A287ACJ4	68722	66418.7	72465.3	39571.6	46989.4	51314.6
A0A287ACL6	22430.4	42493.8	32404.4	33458.1	33298.1	42239.5
A0A287ACR0	104738	85022.9	86969.3	53231.6	64343.7	75084.2
A0A287ACV7	89185.6	143968	104405	166377	159285	140671
A0A287ACW6	18509.7	18047.6	18367.8	19680.6	18171.8	18868.4
A0A287ACY5	79659.4	70792.1	89499	121624	97793.3	82297.6
A0A287AD09	51174.9	64046.9	61996.6	51760.3	47321.4	44752.8
A0A287AD38	76607.9	85153.1	80156.9	71728.5	56411.4	79265.4
A0A287AD49	61926.4	73181.3	58927.9	57555	55637.6	53894.9
A0A287AD53	283507	351850	402223	319643	291932	345311
A0A287ADD0	15887.1	14969.7	14401.1	18032.1	17411.6	19166.4
A0A287ADE6	41899.7	36851.9	35687.9	37172.7	36952.3	36778.1
A0A287ADG1	27531.3	30691.3	30723.2	32370.9	33447.1	34103.7
A0A287ADH9	147694	212205	272309	199743	177880	182063
A0A287ADK7	19529.6	21940.9	18521.4	15917.1	16464.9	16510.8
A0A287ADQ1	50067.5	48096.3	47664.6	34975.6	47023	42407.8
A0A287ADT6	41049.5	26247.3	27528.3	18471.4	21988.7	22534.4
A0A287ADW5	44986.7	51707.8	56826	36646.4	28154.2	33032.1
A0A287ADZ3	142442	145898	274718	198766	133631	118218
A0A287AE06	129202	95544.9	77524	123479	149804	111595
A0A287AEC1	80089.2	81314	90343.1	95036.7	86410.5	78858.7
A0A287AEE8	99905.2	98290.3	105397	59251	58286.1	70741.8
A0A287AEG5	44140	41852.7	34358.4	30201.6	30960.8	32234.1
A0A287AEG8	68547.7	73194.8	81608.6	86399.2	106584	101870
A0A287AEJ1	30448	27145.1	29362.1	26667.9	31718.1	23371.2
A0A287AEK2	34771.3	36021.6	39026.1	44163.4	39137.6	41113.8
A0A287AEL2	1.99371e+06	1.05683e+06	1.07898e+06	238882	784422	489032
A0A287AEM2	45098.4	39316.4	46955.4	51486.2	52245.9	54560.4
A0A287AEQ0	54455.5	79522.2	73283.9	57006.1	61330.2	61196.6
A0A287AEQ6	18138.1	23980.5	21935.9	21741.2	24677.4	20727.6
A0A287AER0	47465	37415.7	44520.2	30285.2	30462.2	30541.6
A0A287AEV6	733727	668402	1.03668e+06	432138	521946	507685
A0A287AF51	29659	27161.6	23108.2	33120.7	33185.8	29227.8
A0A287AF78	77443.9	109418	117525	108343	88104.6	84214.6
A0A287AFA5	27837.5	59323.1	54585.8	38256.2	43992.1	48167.3
A0A287AFB4	131746	129071	159605	125187	153295	150822
A0A287AFE5	99436.4	76547.1	107830	123299	145252	124978
A0A287AFN2	29641.3	22848.9	26885.2	17252	18026.5	18265.7
A0A287AG13	493934	402557	330091	447588	361264	340468
A0A287AG15	100675	111447	111108	263483	213079	200329
A0A287AG29	36377.5	37386.3	34370.2	30302.8	33027.8	37988.5
A0A287AG47	89377	67662.1	66009.1	64002.8	75065.2	71792.6
A0A287AG75	2.8435e+07	2.11342e+07	1.72056e+07	2.94941e+07	2.36789e+07	2.82005e+07
A0A287AG96	34652.9	24977.9	30191.3	33945.7	37804.4	34512.4
A0A287AGA0	43137.2	25289.6	23753.4	18548.9	16654.3	34402.3
A0A287AGA5	25304.5	26385.3	29918.1	24610.4	21581.4	20345.2
A0A287AGL8	21296.1	19250	20451.9	16312	15418.6	18475.3
A0A287AGN9	43326.3	13659.1	27226	19531	31007	30944.5
A0A287AGX5	24252.8	13659.1	15554.4	13559.3	13599.2	13971.3
A0A287AGZ8	43111.6	40631	56245.5	38102.6	48698.4	37224
A0A287AH53	50706	81031.5	85484.2	113558	80419.3	98727.6
A0A287AH54	125241	82783.4	56040.2	38879.6	41743.9	49155.8
A0A287AH83	50743.7	69571.1	42886.2	36881.3	39548.1	39258
A0A287AH93	44344.2	52602.7	47071.4	43257.2	42234.2	41584.5
A0A287AHC3	144600	153216	153237	149467	127221	126008
A0A287AHD9	1.0374e+06	759231	1.07062e+06	1.13538e+06	1.21863e+06	951094
A0A287AHI1	26830.6	24908.8	23808.8	29470.2	26820.5	25512.8
A0A287AHK1	9.5892e+06	9.30256e+06	7.29233e+06	7.54568e+06	9.30979e+06	1.06621e+07
A0A287AHK8	93037.6	81987	101917	98187.2	84679.4	92572.2
A0A287AHQ0	35081.7	33320.2	33907.2	33910.7	28221.5	35385
A0A287AHQ1	263621	242783	207050	276325	191938	239092
A0A287AHS0	1.0384e+06	886351	1.18186e+06	1.25003e+06	1.05358e+06	1.02246e+06
A0A287AHT8	5.41363e+06	4.34229e+06	3.6843e+06	3.62959e+06	3.47593e+06	4.14141e+06
A0A287AHV7	36848.1	24499.1	29974.2	29611.6	27644.1	23001.8
A0A287AHX3	84063	77434.2	68017	44077.9	38652.4	34153.4
A0A287AI88	28057.9	28610.9	30841.3	45670.4	42259.1	31323.1
A0A287AIF2	91252.6	118403	118609	115298	124261	126568
A0A287AIJ7	160458	87288.5	219947	34543.6	21721.7	31421.7
A0A287AJ04	17620.3	26015.4	15900.7	23625.2	19298.6	24945.7
A0A287AJ12	15887.1	13659.1	24041	47294.8	32959.1	28109.6
A0A287AJ27	52815.5	40559	51733.7	64704.9	70257.4	60282.7
A0A287AJ85	33439.1	41409.6	26314	45416	50882.3	64193.4
A0A287AJB1	99572	99174.3	85203.2	70986.8	82011.1	69264.5
A0A287AJD3	34023.1	32002	35653.2	34188.3	33657	34929.3
A0A287AJD7	92801.8	126835	121406	133990	123695	123480
A0A287AJE1	74750.9	42184.1	60924	53906.7	53407.7	47060.5
A0A287AJH8	58792.9	45698	61642.8	53583.3	72691	41357.1
A0A287AJI4	5.36374e+06	5.48596e+06	4.56868e+06	4.76499e+06	4.52898e+06	6.21125e+06
A0A287AJN7	48934.4	48913.8	48448.2	56325.1	56515.1	57238.2
A0A287AJQ2	181721	200109	206255	230786	193766	145171
A0A287AJT8	19441.4	26913.1	19475.7	26077.4	23694.1	29312.3
A0A287AJU1	122419	135178	134169	148899	140368	166225
A0A287AJZ2	34936.4	33799	32760.5	28957.7	30653.7	33528.5
A0A287AK19	1.34747e+06	1.71551e+06	2.06064e+06	1.65178e+06	1.59185e+06	1.39407e+06
A0A287AK21	137492	129965	113524	176132	173718	137591
A0A287AK31	67067.9	44968.6	57593.4	32241.1	31657.7	27306.6
A0A287AK58	76934.4	22033.9	34190.9	26540.8	31949.3	22886.5
A0A287AKE5	81547	96704.6	87957.3	116267	99158	85828.5
A0A287AKF4	67050.7	64675.5	59698.7	63645.2	66892.8	67955.3
A0A287AKH1	96421.4	78656.5	87393.2	48852.7	46360.4	55697.6
A0A287AKJ2	15887.1	13659.5	13319.6	128292	166209	236025
A0A287AKU6	342422	366623	403797	577863	590428	447885
A0A287AKV8	33851.2	29623.7	29070.8	26558.5	26858.9	25637.2
A0A287AKY3	30167.1	39480.2	33566.7	38454	29433.4	30752
A0A287AL05	40599.9	40514.3	35343.7	33704.1	36571.8	35096
A0A287AL10	27751.5	23874.7	22606	23479	21520.4	26620.8
A0A287AL38	27449.1	22003.6	24181.3	30012.2	30485.3	25802.2
A0A287AL52	39314.8	53608.4	60499	75120.5	71627.1	61778.9
A0A287AL89	748623	642994	576185	631094	620716	737997
A0A287AL94	93263	97117	90264.2	92730.4	84355.7	77222.9
A0A287ALA0	352983	382442	466126	548225	480635	374686
A0A287ALB0	53407.7	47744.7	42117.7	37029.2	37070.4	37524.4
A0A287ALN0	81009.8	75982.5	75538.3	71123.9	64268.9	71535.9
A0A287ALP4	185788	180992	210038	126749	133240	158986
A0A287ALZ4	98700.1	101929	103758	101453	93927.3	88185.1
A0A287AM30	20464.5	18767.3	19218.1	21337.4	22289.5	20960.3
A0A287AM42	18615.4	15861.5	17393.3	16660	16919.3	14271.2
A0A287AMB0	113866	143302	122783	127700	114042	115982
A0A287AMP7	27237.2	33019.4	30065.3	31761.3	28164.5	33330.7
A0A287AMZ2	233204	242103	249018	223031	213683	203793
A0A287AN14	16718.1	18257.7	26220.6	25170.5	22531.9	22640.4
A0A287AN90	50218.5	45068.2	20039.7	17229.3	25341.1	25127.8
A0A287AND4	30931.9	19845.9	28766	59267.5	37251.6	25002.2
A0A287ANI9	120379	128681	193610	172976	126865	105390
A0A287ANN7	55965.3	57933.5	52485.3	47134.3	50101	51016.9
A0A287ANS6	1.30565e+07	7.11745e+06	6.13092e+06	1.18191e+07	1.8309e+07	1.347e+07
A0A287ANT6	188479	165506	136921	305971	290424	197140
A0A287AP11	41981.9	41637	41947.4	48454.1	52525.8	42834.3
A0A287AP71	110762	119855	101525	94244.6	119759	126391
A0A287AP77	60256.7	55388	59306.9	77476.9	63091.7	64746.4
A0A287APA5	34369.5	39905	40961.3	22112.8	22332.5	21530.5
A0A287APM4	1.06419e+06	390500	427645	152854	302565	238175
A0A287APN0	62352.4	66911	67991.7	84583.7	66346.2	82260.3
A0A287APP7	246956	237285	260463	333673	373175	383649
A0A287APR1	163718	135160	158785	174881	216707	226028
A0A287APW7	17829.6	28536.7	29857	27375.3	27669.9	22888.9
A0A287AQ12	47822.2	53902.6	71552.5	74065.2	64979.5	61804.4
A0A287AQ20	488518	459305	356413	317751	361600	516076
A0A287AQ89	23152.4	25926.1	24588.7	24413	20752.8	24794.6
A0A287AQB6	18037.8	16382.1	16946.3	16920	16697.9	16432.8
A0A287AQG4	28154	32637	28965.1	41399	47853.8	44519.5
A0A287AQJ7	19947.5	22264.2	19732.6	21753.1	23813.9	23335.2
A0A287AQK7	250962	495288	523082	392186	370839	237769
A0A287AQR8	36783.8	36172.7	37048.3	24472.5	22606.4	24839.9
A0A287AR08	50921.6	54393.5	65973.1	85345.6	77974.2	69352
A0A287AR67	178798	183237	185924	314156	279373	289378
A0A287ARA7	15887.1	16757.6	18356.3	18442.7	18172.8	17675.8
A0A287ARC7	89379.4	97768.8	100690	96252.5	80783.5	88679.5
A0A287ARI1	39732.1	52740.8	40722.5	46475.8	53245.8	51910.1
A0A287ARN5	61365.4	64556.4	83386.8	170208	106917	120237
A0A287ARU4	15887.1	18544.7	19741.2	17441	19095.8	21277.6
A0A287AS29	29400.7	27444.7	29197.7	27749.4	27540.9	28480
A0A287ASD0	65475	66730.4	76886.3	74137.4	82688.9	74034.3
A0A287ASM1	25021.5	28570.9	27689	26961.7	25840.3	26970.9
A0A287ASU4	145116	152478	146294	253313	280100	288351
A0A287AT18	453301	320399	394696	426448	388511	283212
A0A287AT36	101303	129568	114936	94502.4	87117.6	88384
A0A287AT81	32710.1	23660.6	27738.7	39079.5	37980.4	35939.9
A0A287ATD7	19315.7	20923	21036	21548.2	19597.2	18690.5
A0A287ATF0	71108.7	70704.7	58363.3	48793.8	55105	42799.5
A0A287ATH4	65502.1	51490.5	52664.9	70518.2	75238.8	65488.7
A0A287ATJ4	38822	45860	49326.8	52998.5	41932.2	55712.2
A0A287ATU2	62055	56622.8	66494.4	58991.1	68966.2	65912.8
A0A287ATU4	36260	42001.9	39133.4	39279.2	42705.1	44821.1
A0A287ATV6	25009.5	29305	22691.5	32432.2	28139.5	27479.8
A0A287ATX2	31913.3	33217	37618.7	24719.6	27000	29482.4
A0A287ATY3	48903.3	49760	43313.1	35127.3	44315.5	44348.3
A0A287ATZ7	20836.3	18359.8	18888.8	23075.6	23467.3	23832.6
A0A287AU37	15887.1	16747.3	14783.1	20724.2	18725.1	18051.9
A0A287AU89	23900.3	22480.9	21271.8	14389.7	17559.9	16400.4
A0A287AUM3	203956	247201	282353	318122	296602	242699
A0A287AUN4	24906.7	23861.7	30577.6	33897	31471.4	39816.7
A0A287AUP4	20943.4	20826.4	19701.1	18454.6	19121.8	19120.3
A0A287AUW4	40982.3	47748	31807.5	48484.4	49982	48412.8
A0A287AUZ3	37405.4	37695.2	43670.6	45741.3	43477	43355.8
A0A287AV98	66052.3	67636.5	58908.6	67457.1	62600.5	65702.2
A0A287AVQ5	275066	266285	214057	237014	203818	228063
A0A287AVS8	1.13213e+06	1.67426e+06	1.58096e+06	1.17853e+06	954968	1.37617e+06
A0A287AVV2	24579.6	29221.6	36939.8	40627	40824.2	31350.2
A0A287AW09	25464.3	29448.7	31184.1	35671.1	35240.6	34557.5
A0A287AW67	83043.1	68782.2	129141	64715.9	68353.1	62975.8
A0A287AW71	36188.7	36415.5	46705.6	47918.6	40662.4	37795.9
A0A287AWI9	323596	414375	381108	387724	391800	388060
A0A287AWK3	27759.7	27737.4	23702.1	37487.9	33399	31427.2
A0A287AWK8	20834.5	20270.3	19270.5	18869.8	22811.8	23719.6
A0A287AWY5	37098.1	35059.9	39723.1	36972.3	41106.6	35978.8
A0A287AWZ3	551028	330195	327003	542668	1.00488e+06	745927
A0A287AXI2	23373.7	25110.1	23284.8	25727.6	24341.4	21471
A0A287AXL6	48541.4	51371.1	52129.5	40623.7	52443.2	38041.6
A0A287AXR5	258680	301445	364934	416728	388802	326979
A0A287AXW3	32886.5	34627	40738.9	31498.9	30426.2	31988.9
A0A287AY08	2.85516e+06	1.98479e+06	2.03018e+06	1.58688e+06	1.7236e+06	2.68763e+06
A0A287AY26	83473	78975.1	86169.7	102000	108426	85528.5
A0A287AY64	298656	321579	415308	318591	386642	382018
A0A287AYJ5	41731.4	37612.5	45088.3	26798	25718.5	31114.7
A0A287AYJ8	1.41647e+06	1.25247e+06	1.04462e+06	1.01883e+06	1.25935e+06	1.37532e+06
A0A287AYM9	134813	112970	155805	63979.2	73660.7	100721
A0A287AYN4	24659.2	22833.6	19664.1	25096.9	28013.3	26416.4
A0A287AYW8	21922.3	30082	25403.7	68535.3	63483.1	59485.4
A0A287AZ68	21896.9	21492.1	25265.7	20416.5	19295.9	23960.5
A0A287AZ81	32822.6	37474.9	33406.8	29413.7	35038.2	32797.1
A0A287AZ91	53719.8	69603.8	81167.1	48697.3	53233.1	88643.8
A0A287AZA3	58356.4	58381.9	53062	50137.3	56866.5	50261.7
A0A287AZA7	1.58117e+06	1.52945e+06	1.94282e+06	2.35509e+06	2.34069e+06	2.94087e+06
A0A287AZG0	42407.2	47993.8	39304.6	24156.2	33685.6	52497.8
A0A287AZG3	44318.4	32510.1	29218	34276.2	45209.5	36831
A0A287AZM6	62517.2	63440.7	82283.9	121259	105424	98165.2
A0A287AZY3	83486.8	42367.5	41924.2	18207.5	23458.6	26518.8
A0A287AZZ2	140183	120837	106802	105641	119573	107436
A0A287B044	36888.6	71033.1	72424	58583.1	58454	66870.4
A0A287B088	87263.8	71042.2	85934.5	93101.3	883171	77115.7
A0A287B0C4	26707.9	41106.6	44899.7	37295.8	34529.9	30958.7
A0A287B0F5	185739	229866	292189	236971	178845	175550
A0A287B0Q6	34130.3	33607.9	27777.6	26038.7	23762.9	26476.6
A0A287B0S3	74748.5	38768.2	33353.5	85796.8	103280	130763
A0A287B0Y9	30197.5	37854.2	40324.5	41885	43701.9	48009.5
A0A287B1K0	30186.2	31794.2	38291.5	35663.3	32332.4	29532.5
A0A287B1L8	69334.9	42061.5	38396.2	57648.1	53229.6	54774.3
A0A287B1N7	29602.5	31354.9	33544	33660.3	31849.5	35949.8
A0A287B1T2	430878	434061	494861	549569	450158	571089
A0A287B1T7	432766	602803	657529	590348	520642	509351
A0A287B1U6	68031.4	36351.2	51385.7	44835.2	57458.7	42206.4
A0A287B1Y3	98117.9	106024	124187	103974	108697	114659
A0A287B2E5	39397.8	35463.1	35367.2	49272.5	42571	41810.3
A0A287B2H4	1.59757e+06	1.95911e+06	1.48287e+06	666246	994925	1.09564e+06
A0A287B2M3	155139	134615	138682	148075	137187	125963
A0A287B2P1	299689	450602	416944	374420	358933	390613
A0A287B386	93934.8	91646.3	101147	112983	125022	139285
A0A287B3A2	97528.8	104178	116764	59546.8	63685.4	63004.1
A0A287B3B5	106713	31847.6	43641.9	56382	41039.8	45451.7
A0A287B3L0	97839	117945	115682	148625	123993	118967
A0A287B3S3	216650	171224	143003	103620	106022	106622
A0A287B4E8	29720.2	29882.5	30318.6	23029.5	28824.6	28211.2
A0A287B4J0	41375.3	48550.5	55577.2	59389.7	71828	67974
A0A287B4J2	331182	336022	254717	237407	228427	264727
A0A287B4K6	56548.7	66481	56773.7	70931.3	81604.6	83121.5
A0A287B4N1	62535.6	59065.8	46843.1	47155.2	46762.8	46370.5
A0A287B4N8	130547	155550	224622	246624	221257	220308
A0A287B4P8	24532.9	24514.7	21803.7	26559.1	24960.2	28960.7
A0A287B4R0	259564	165752	294233	117432	111565	111318
A0A287B4U1	69116.9	89432.1	88832.8	74652.9	77496.1	74610.7
A0A287B4X9	31059.7	29761	30366.3	18529.7	17865	19126.3
A0A287B583	200145	150567	139337	176767	134026	143561
A0A287B5A2	284606	259386	318523	402335	333387	318159
A0A287B5D7	60797.1	51457.7	66791.4	63729.7	55281.6	48374.7
A0A287B5E9	21589.6	22325.5	23838.9	26634.9	25403.1	26022.9
A0A287B5N1	79382.3	50885	51249.3	19605.3	25693.4	24210.2
A0A287B5Q4	74998.2	69675.3	76069.1	65074.1	69319.3	76765.7
A0A287B5V1	85679.5	91019.4	110430	90484.9	139872	154872
A0A287B5W2	1.18304e+07	1.05238e+08	3.09147e+07	8.09178e+07	6.69133e+06	1.7288e+07
A0A287B697	359710	473609	536624	452181	392072	401699
A0A287B6A4	22958.2	27056.2	25634.3	31460.6	30093.1	28829
A0A287B6J6	111132	119595	138345	94947.5	92587.8	102168
A0A287B6M0	22587.5	27287.8	19850.5	29100	34626	23462.8
A0A287B6Y1	84670.6	75588.6	80855.7	82912.1	84171.9	80745.1
A0A287B771	76791.5	76786.8	73436.2	83431.4	90715.4	95851.3
A0A287B7A0	20528.3	21271	20122.7	22259.1	24821.6	23332.5
A0A287B7B9	54049.9	76843.8	81208.9	60695.8	71681.3	39226.2
A0A287B7C6	34723.5	31672.4	25398.8	34833.1	45732.6	49114.7
A0A287B7K9	67061.7	93172.1	91858.7	91077.9	75080.9	86115.9
A0A287B7U0	157853	147985	178318	141615	161331	114902
A0A287B7V8	22793	29291	27697	37011.7	33990.1	36792.9
A0A287B7X9	45041.8	40643.4	37674.8	49511.1	47304.4	39534.5
A0A287B7Y2	31379.5	33734.1	30767.6	28246.3	32153	35010.5
A0A287B854	129580	130437	148308	181919	150881	139725
A0A287B863	126170	106769	98797.7	96013.1	127345	116941
A0A287B874	83251.9	92570.4	86431.1	123900	117472	104266
A0A287B8B1	118768	170675	186573	140313	161997	108770
A0A287B8F3	219683	247614	290145	298614	289981	228452
A0A287B8Q9	32102.1	31703.6	32474.1	41425.2	35061.7	35946.2
A0A287B900	24854	26101.2	27802.9	29405	29638.1	27308.4
A0A287B9A0	36342.8	36297.5	28950.7	29329.7	34192	37880.9
A0A287B9A8	45546	48172.1	44467.2	60964.4	63022.6	52791.3
A0A287B9E3	23252.1	30521.3	29735.5	29987.4	29872	25705.9
A0A287B9G0	27908.8	19934.4	25197	20349	20917.5	24208.1
A0A287B9N1	83808.2	87752.3	110123	76422.2	78796.7	75361.7
A0A287B9Q3	187622	164344	147734	146196	167264	181341
A0A287B9S8	139804	96298.7	92641.1	80716.7	93769.1	93677.5
A0A287B9W3	86503.4	106269	89968.4	91527.7	97117.2	109883
A0A287BA12	29359.2	33283.9	35854.6	46113.4	44182.2	34465.5
A0A287BAZ1	34204.1	52556.9	50765.9	98367.2	88820.9	85201.5
A0A287BB15	48398.6	54996.1	43853.5	41374.5	50508	50486
A0A287BB33	19515.4	16947.4	17734.9	24679.6	24105.1	17162.7
A0A287BBP5	57646.2	90745.6	88421.6	105603	82504.7	89968.6
A0A287BBS6	189156	301752	318914	398487	307587	351165
A0A287BBW9	26252.5	25355.5	36940.2	24923.1	26436.2	26595.1
A0A287BC72	15887.1	28676.6	25858.5	50083.2	42230	16742.6
A0A287BCE6	23495.9	20299.5	20107.5	19277.7	19648.2	13971.3
A0A287BCI7	39507.2	46157.6	54167	52037.6	54359.7	48065.9
A0A287BCJ4	64277.8	94288.5	101694	110888	87271.6	98402.7
A0A287BCJ5	51132.5	47001	48770.1	37654.3	37855.5	36496.2
A0A287BCM2	262648	222377	195699	200413	198510	215165
A0A287BD17	42607.4	34660.9	31461.6	51100	61622.9	64384.3
A0A287BD56	21124.5	19498.7	20794.2	20723.6	19391.3	19824.5
A0A287BDJ6	75720.8	64693	61957.5	65156	42423.3	71273.7
A0A287BEC7	216799	245094	274470	268700	257038	271090
A0A287BEI1	27540.4	16479.4	54611.1	13594.5	21361.6	23512.9
A0A287BEI7	94433.5	354431	277586	118517	99957.7	50486.8
A0A287BEJ3	26097.9	26430.2	27837	28867.3	23839.2	24765.4
A0A287BF35	50562.3	54087.1	55038.6	49214.3	49010.4	50062.7
A0A287BF94	164263	163300	107468	70221.5	97674.8	95181
A0A287BFB8	31851.6	40598.2	38381.9	39909.3	45424.4	39208
A0A287BFG6	28086.2	27432.4	25589.7	23543.8	20698.1	22850.1
A0A287BFI2	67337.8	63095.8	57697.1	27713.4	34890.1	38785.1
A0A287BFL9	30822.9	26621.6	25135.7	19528.7	25598.4	26110.8
A0A287BG23	1.33349e+06	1.44565e+06	1.31254e+06	1.47243e+06	1.22054e+06	1.01708e+06
A0A287BG45	19456.8	15302	21863.7	71882.6	43644.4	44978.5
A0A287BGA1	35088.3	34180.5	38034.4	32509.7	38210.7	33193.9
A0A287BGG6	35878.2	34744.1	35102	33018.6	23223.8	32448
A0A287BGK0	22965.6	32445.4	26357.9	433836	259236	354169
A0A287BGV1	21198.8	18680.2	16466.1	17342	17334	18050.4
A0A287BGW4	104645	96556.7	99712.1	88476.5	93049.9	63873.6
A0A287BH90	557903	644512	536558	434888	505985	599099
A0A287BHE7	51688.4	55899.8	55940.8	63404.5	56283.7	66861.7
A0A287BHL0	88554.3	123751	114593	115845	122706	116459
A0A287BHL7	109446	106591	102766	371395	264547	184880
A0A287BHP5	46099.4	41122.6	56891.9	46966.4	44796.4	33137.4
A0A287BHR4	42118.7	34476.6	40450.7	40938.7	34211.9	32563.1
A0A287BHY5	545337	433163	263717	53498	233722	149891
A0A287BIL0	44114.4	49323	64318.9	61903.3	59290.9	68238.3
A0A287BIL8	86191.9	97047.9	69459.7	73593	93767.4	121125
A0A287BIX0	32861.3	29934.6	23308.8	28530.1	28635.1	32034.7
A0A287BJ70	692948	723563	547591	493953	528833	524598
A0A287BJF3	22423.7	29531.9	29475.5	34632.9	29542.3	13971.3
A0A287BJF6	63524.1	54497.8	77039	94867.7	101074	45722.8
A0A287BJI6	53664.2	71299.3	71709.5	75724.2	72677.6	66438.2
A0A287BJS7	45402.2	30260	45658.3	143363	93110.5	116724
A0A287BJW1	15887.1	19396.5	20512.1	32486.3	39880.2	23996
A0A287BK90	50287.8	27193.1	30769.4	22211.4	25850.1	18651.5
A0A287BK93	31498	42128.7	42618	54933.6	59188.9	49203.5
A0A287BKE2	80868.4	97114.9	122666	154595	115313	92047.3
A0A287BKF7	5.29271e+06	3.12937e+06	2.70367e+06	4.75934e+06	8.61081e+06	8.16817e+06
A0A287BKG2	52563.5	66808.2	48968.3	37980.7	35971.8	26122.4
A0A287BKP9	47855.6	26001.8	29183.2	129757	108632	76824
A0A287BKT9	33941.2	31157	33784.5	32526.7	30267	32365.7
A0A287BKX8	19223.7	20832.1	20041.8	23776.3	23640.3	21048.6
A0A287BKZ4	81584.2	63708.9	55185.1	60533.7	66481.9	81488.9
A0A287BL66	47168.5	41197.2	29899	39126	45613.1	49391.1
A0A287BLN4	33024	33725.4	34385.6	40047.9	37228	40718.8
A0A287BLN7	35411.2	28079.1	28117.6	28945.6	32085.5	32014.2
A0A287BLR9	18762	18705.4	21945.1	24048	24933.7	25250.8
A0A287BLW6	125254	127005	161335	146572	132048	127130
A0A287BLX5	87616.3	73469.3	58562.5	57127.4	85600	68581.7
A0A287BLY5	37526.3	45253.1	44417.1	60498.4	58049.9	73279.8
A0A287BM29	60462.9	58089.4	51364	36815.5	38396.5	46071
A0A287BMC7	174161	171610	467963	155013	120317	115820
A0A287BMH4	74529.3	74576.2	71837.7	85310.2	86731.7	81472.6
A0A287BMK9	117117	117785	92333.8	103203	99605.4	110081
A0A287BMV2	44874.5	73001	41422.4	109346	157840	147514
A0A287BN36	332179	391813	394508	378669	348086	363055
A0A287BN59	38181.6	39764.4	45224.8	43281.1	37895.4	35753.6
A0A287BNE4	31958.6	33915.7	32463.3	34597.7	35752.5	28422.1
A0A287BP22	525100	377112	438603	461622	598606	497296
A0A287BPC6	15887.1	15623	15336.8	16870.1	15962.4	17113.3
A0A287BPE2	60315.8	40324.5	45279.5	26926.4	34078.3	42458.7
A0A287BPI5	52755.6	80562.1	76814.4	61638.4	55481.8	69790.2
A0A287BPI7	41761.8	13659.1	13319.6	13821.2	16955.3	13971.3
A0A287BPL8	15887.1	13659.1	101743	44359.1	50003.7	28861.5
A0A287BPM1	540646	585534	520451	556980	24306.9	714790
A0A287BPP9	220208	163087	200242	184578	158140	123587
A0A287BPX7	144380	192902	214125	227604	263293	214406
A0A287BQ35	27065.9	40002.9	36733.1	29578.2	35424.5	28299
A0A287BQP4	44513.6	34736.6	36730	42069.3	37995.8	34407.1
A0A287BQU8	18633.4	17471.5	19607.4	16729.8	16995.7	14296.7
A0A287BQU9	327353	200926	354835	344186	196101	293702
A0A287BQW3	52304.7	38677	32805.4	36811	39193.9	47323.5
A0A287BQX1	61326	68163	71179.9	91358.5	75170.4	67107.6
A0A287BR32	15887.1	20993.9	18669.1	19390.5	17579.3	16176.9
A0A287BRE0	15887.1	20197.9	20609.6	17130.1	18133.3	17901.4
A0A287BRF7	21260.9	21751.4	25146.7	23472.6	21335.5	20811.9
A0A287BRL8	426095	372428	471046	368267	402537	372509
A0A287BRX5	180905	175579	135430	143560	177509	179430
A0A287BRX8	15887.1	25393.1	21842.4	19613.9	22733.1	20831.1
A0A287BRY9	21806.5	102174	33076.3	13558.8	17233.1	26303
A0A287BS06	93318	103871	132905	128306	114511	112703
A0A287BS37	1.72592e+06	1.31309e+06	1.14667e+06	1.33943e+06	1.36029e+06	1.30567e+06
A0A287BS42	135249	127550	103401	99527.5	97077.6	96535.8
A0A287BS73	52708.3	68799.8	72312.8	46286.4	40548.2	56482.2
A0A287BSA8	45758.2	49062	51529.2	48925.6	47693	60502.1
A0A287BSH5	153990	114389	92941.1	15346.6	27207.5	21580.7
A0A287BSL9	38931.6	34140.3	35433.5	35731.7	42165.8	43511.2
A0A287BSR0	89618.5	101546	74802.8	42602.8	120196	52920.1
A0A287BT76	20432.7	20837.3	18963.4	20625.2	19097	21825
A0A287BTJ4	20140.4	22489.9	24914	22137	21137.4	22590.6
A0A288CFT0	207389	243227	259808	289734	282433	218471
A0A288CFV5	2.97762e+07	2.89986e+07	2.50798e+07	2.54859e+07	2.98931e+07	3.69941e+07
A0A2C9F356	29976.3	42281	38177.1	34180.5	27873.4	31542.9
A0A2C9F365	20580.1	19494.7	20962.4	20892.3	19660.5	19502.7
A0A2C9F366	296048	471706	365970	276950	262354	296137
A0A2C9F391	36263.4	45642	53138.6	43843.6	54116.9	50863.2
A0A2C9F3E9	175591	177448	182851	222634	181737	198994
A0A2C9F3F0	39360.4	52056.7	50109.8	47489.6	44834.1	44666.4
A0A2C9F3H7	40315	36463.3	35908.5	22831.4	29577.7	25266.3
A0A2Z0LXJ1	121164	115788	33968.1	94821.1	71028.2	105012
A0A3G5MT26	15887.1	13659.1	42417.9	13558.8	13599.2	13971.3
A0A3G5MT33	47720.6	48441.4	91063.2	69880.8	67155.3	73401.9
A0A480DH83	40250.6	39664.6	34793.8	31895.3	35862.7	37788.9
A0A480DJQ4	9.2945e+06	9.42404e+06	7.77605e+06	7.57611e+06	9.81638e+06	1.02389e+07
A0A480E4T9	24288	19256	16990.2	127291	103234	66611.2
A0A480E602	126878	166990	142784	220763	305459	222168
A0A480ECQ3	43391.4	31131	49083.7	23643.9	27395.3	36421.4
A0A480EDT0	23889.7	23342.6	23206.8	41224	32115.9	35047
A0A480EFH4	41552.1	31142.3	33366.5	53488.6	97360.7	69897.7
A0A480EKD7	45891.1	45208.4	49422.3	45557.3	39356.9	46201.7
A0A480EL17	285865	279845	288699	423941	354866	324842
A0A480EME6	91045.3	87509.6	63564.3	92445.2	104800	111186
A0A480EQB3	29867.6	18632.1	18231.2	13558.8	13599.2	13971.3
A0A480EUT8	38978.4	71430.4	69292.1	41817.4	34245.1	38830.2
A0A480EV23	34989.3	28987.5	34325.7	28282.1	30474.7	29273.8
A0A480EWB1	402784	167527	145377	289769	387413	481621
A0A480EZI2	32762.9	33891.6	30473.9	31391.5	33817.5	32905.8
A0A480EZK3	43566.4	41765.9	36341	38617.4	33735.4	41898.4
A0A480F1A1	29653.6	30828.5	38085.5	40000.5	33760.4	37896.1
A0A480F1E6	33614.6	28428.9	26103.9	39061.2	85086.8	82863.5
A0A480F2Y5	67579.4	59250.5	43813.2	43197.2	47462.8	49852.4
A0A480F334	21578	19212.8	17757.8	21618.4	22157.3	25683.5
A0A480F3F0	43097.7	41477.6	40608.8	41159.4	41513.9	69363
A0A480F3G0	291561	279035	326527	362493	354629	285398
A0A480F3K2	24371.8	24759.1	27374.4	19305.1	18632.2	18421.2
A0A480F3X3	1.53631e+06	1.19798e+06	1.14956e+06	1.62092e+06	1.94549e+06	1.63721e+06
A0A480F5A7	37878.8	43639.2	46775.2	40546.5	30663.8	43114.2
A0A480F5C4	54726	52016.6	55155.4	41253.4	35042.8	38909.2
A0A480H9A6	39180	42661.4	40740.5	41957.6	39734.7	41862.3
A0A480HD67	295189	280768	220641	209800	197825	273605
A0A480HDA3	190487	172234	153243	139512	179024	202521
A0A480HEF9	155767	114001	103305	73353.2	115890	95317
A0A480HGI9	51660.3	51261.7	46128.9	121992	125249	95093
A0A480HIX6	130631	216108	232039	240387	197194	221252
A0A480HJT1	119660	127263	112668	143308	142022	165553
A0A480HK41	178140	184930	176764	150366	144562	152818
A0A480HN00	888035	694611	660921	597040	679764	967655
A0A480HNU1	116978	65424.2	81745.5	411196	428667	270009
A0A480HPA2	207553	225375	259163	279849	283630	278905
A0A480HQB1	204073	256536	248591	286702	285379	275982
A0A480HRF3	263038	160271	127509	60624.8	101588	114259
A0A480HRI7	349213	319571	333021	390507	397357	305921
A0A480HRR5	233872	192701	156261	197634	211920	216845
A0A480HSJ4	481115	532970	494721	537029	485065	488471
A0A480HSL5	544235	281457	280683	239770	419552	314343
A0A480HT78	25657.8	23794.5	25057.1	22491.5	22555	23534.1
A0A480HW11	45115.8	58861.6	47343.2	106756	113008	90276.5
A0A480HYH6	50688.4	64856.2	78055.4	55344.2	54091.6	58369.7
A0A480HYV8	291211	274159	372645	309948	359009	293564
A0A480HZX0	27428.9	22993	22787.4	25630.1	21481.7	22070.3
A0A480I0M5	29896	24272.9	31814.6	57490.1	39904.2	64553.2
A0A480I0Y2	204339	232677	221992	216580	219264	246327
A0A480I1E8	59062.6	52928	57147.3	74566.3	72947.9	57659.7
A0A480I1J1	371677	357502	316022	355500	357836	334507
A0A480I4L6	28934.3	25850.4	28097.4	27481.6	28172.3	25246.7
A0A480I4V7	85214.4	139432	174988	117025	112622	112435
A0A480I544	57034	71638.1	69813.9	70037.7	65998.3	77702.7
A0A480I784	1.33646e+06	1.59807e+06	1.77902e+06	1.40344e+06	1.104e+06	1.19674e+06
A0A480IHR8	47322	50299.9	45462.7	42701.2	42204	41943
A0A480III7	27954.5	28377.6	27466.7	25403	24725.1	24503.7
A0A480IJJ7	222651	99979.1	166180	654626	545601	464846
A0A480IKE4	188385	135353	127548	137079	148902	158204
A0A480IKJ2	72406.3	57450.5	44349.2	46525.6	41743.3	46460.6
A0A480IKV5	25887.8	23890.7	20493.4	24348.2	26838.1	25939
A0A480ILX3	419216	437077	344345	330688	426505	437188
A0A480IMF8	88819.9	109893	117277	98204	106007	94085.1
A0A480IQ01	271933	256339	141300	379202	495768	443838
A0A480IQM9	46644.2	39614.6	40248.2	35636.3	46566.2	38275.1
A0A480IRX8	87507.4	83967.3	98796.1	126594	118755	113376
A0A480IS07	9.37481e+06	1.16742e+07	7.89168e+06	9.01882e+06	7.14531e+06	9.6579e+06
A0A480ISM9	25637.8	33437.3	29233.2	221695	177386	124972
A0A480ISP4	20976.1	28738.4	23613.8	32318.8	34054.8	26528.5
A0A480ITD5	1.13254e+06	1.39741e+06	1.62944e+06	1.61829e+06	1.22037e+06	1.19324e+06
A0A480ITG5	155774	194862	185074	121690	125007	138447
A0A480IUI2	56292.3	46826.5	33869.8	37532.1	38498.8	43213.5
A0A480IYE1	122318	94547.9	90024.5	148763	128755	92470.9
A0A480J0Q4	19249.7	20387.2	15554.9	32616.2	20467.3	18344.9
A0A480J0T1	685086	506041	450389	428504	411251	454015
A0A480J2C7	23728.9	30611.4	31853.7	35429.3	33924.3	31591.6
A0A480J3Y2	24800.5	24401.5	22584.1	22272.1	21465.2	21370.1
A0A480J4N5	74169	115515	107539	81704.4	83917.1	75167.1
A0A480J4V6	139982	112595	81805.1	64080.6	63104.1	101523
A0A480J5F2	307665	336845	239179	269395	216175	330802
A0A480JBS1	72498	71859.3	63744.4	60726.1	53653	78543
A0A480JC11	1.12343e+06	419086	446057	110243	327195	210677
A0A480JGH8	1.03104e+06	1.16481e+06	1.22922e+06	1.30297e+06	1.1027e+06	939717
A0A480JI19	65758.6	27915.4	74380	20808.3	24877.2	40318
A0A480JIF5	43274.9	35409	36229.1	35463.1	33245	35189.9
A0A480JJD1	67256	117713	91662.7	93492.4	107099	120763
A0A480JLE4	160113	98819.2	168111	113309	150455	119227
A0A480JMC0	17867.3	17267.3	16281.6	16265.3	15218.2	13971.3
A0A480JNI2	83220.2	20745.5	30269.7	332116	22691.3	464329
A0A480JQU3	50083.3	77911.5	84023.8	102922	75326.9	120858
A0A480JRC1	82780.7	58857.1	76459.2	111637	108372	124044
A0A480JRV1	15887.1	49214.9	13319.6	13559.3	13599.2	13971.8
A0A480JRW2	82969.5	81465.2	78924.7	98995.9	93373.9	98013.4
A0A480JT72	35828.9	39816.4	38734.4	41982.2	40539.1	38190.8
A0A480JV95	152555	127446	156302	141042	151901	131391
A0A480JVA9	2.67647e+06	2.63426e+06	2.0744e+06	2.03266e+06	1.39224e+06	2.38545e+06
A0A480JVP2	32190.9	15739.4	18011.7	19266.8	27952.9	20160.2
A0A480JW12	26741.3	22124.8	21917	19696.5	19922.2	18314.3
A0A480JWA6	936575	1.04952e+06	954098	877402	881980	790391
A0A480JWG2	91649.3	87830.5	86943.5	80328.9	75599.3	73050.3
A0A480JX58	118175	132959	137515	116099	91435.1	111491
A0A480JZR3	160162	89039.6	65607.9	57620.6	83003.1	81169.5
A0A480JZT4	53717.4	47533	45884.4	52546.7	52965.7	56149.6
A0A480K0D5	95472.9	105581	116062	93198.1	78771.2	90796.2
A0A480K0L3	34702.5	34012.9	41069.2	28381.6	26377.1	28623.5
A0A480K104	102952	115938	99717.4	114590	113674	104220
A0A480K1E8	20062.4	21507.4	24477	71125.5	50456.9	39319.4
A0A480K1M4	37300.3	32938.7	39716.4	38661.4	30471.8	41042.1
A0A480K2Q0	31411.4	30638.4	28580.3	24077	25315	24908.1
A0A480K2R3	56139.6	66837.1	50664.4	50363	52623.5	53419.3
A0A480K3B6	21611.4	25636.6	23169.7	24480.7	21231.3	25861.3
A0A480K792	36389.4	35304.2	37974.7	35988.2	36223.7	36808.3
A0A480K9S0	23264.7	18807.6	23751.7	23869.3	21222.2	21868.6
A0A480KA98	147261	173900	173043	142385	162562	176789
A0A480KAN0	33166.4	29100.1	33951.1	23228.8	28421.6	31626.9
A0A480KE17	33690.7	34815.9	33555.7	30836.9	38586.4	35582.1
A0A480KE61	31646.6	32320	31189	28291.6	29408.9	32572.2
A0A480KGP4	4.04374e+06	3.49828e+06	3.05948e+06	2.92354e+06	3.74274e+06	3.82471e+06
A0A480KHP3	65584.8	58663.8	57880	54496.4	56729	60526.8
A0A480KPB0	317306	205643	172149	545502	704249	544834
A0A480KSS8	56469.1	54711.3	48463.6	36731.1	32163.8	33752.9
A0A480L7C3	82752.2	89961.1	91815.2	73130.8	78151.6	91284.2
A0A480LAY6	55458.8	46448.8	49365	28349.9	35187	27775.3
A0A480LDB5	38023.3	24080.2	31272.5	22348.7	33206.4	27616.4
A0A480LDI6	134273	120995	109188	110957	124389	133516
A0A480LDR9	39581.8	45277.6	37258.7	32322	38109.1	29463.1
A0A480LGB8	558807	229827	308057	330946	480009	409163
A0A480LQF4	2.58021e+06	2.1497e+06	2.74461e+06	2.07994e+06	2.29362e+06	2.0298e+06
A0A480LQK0	52034.2	51995.3	53009.9	51602.3	56833.8	48261.4
A0A480LRK1	117062	155465	134584	108492	131092	142065
A0A480LWM6	15887.1	25360.2	23763.7	27419.8	24759.9	24761.2
A0A480LXG8	37545.6	33852.7	40378.2	29881.2	36107.5	32890.1
A0A480LXY6	23060.2	20231.5	16159.8	18364.3	18080	19098.2
A0A480M011	50508.5	41504.4	44090.3	48590.1	48477.3	49982.9
A0A480M2Y7	717353	434565	592105	252440	365210	294442
A0A480M7E5	39674.1	47527.8	52309.5	39788.9	43311.5	42319.8
A0A480MCK5	33461.6	32782.4	27173.4	36629.4	40374	38564
A0A480MHS5	47066.8	44885.5	39841.7	45368.8	43251.2	39796.5
A0A480MN77	80777.1	81279.9	89451.4	92243.4	87741.7	82631.1
A0A480MQT1	43560.1	42206.6	43532.3	39814.2	38619.1	39108.1
A0A480MSA6	138902	91908.5	78021.3	108115	72819.4	117466
A0A480MW82	64272.8	61874.8	34474.2	100045	80840.8	236204
A0A480MYU1	68651.5	74502.8	67114.9	63320.8	68017.6	58215.9
A0A480N073	35872.6	35921.2	30725.9	33168.1	34975.6	36181.3
A0A480N1D7	38483.2	29657.4	29022	35972.2	43109.1	37378.1
A0A480N446	32875	45716.7	39757.3	35045.7	35447.8	39127.3
A0A480N4X7	82765.6	104217	80888.6	145115	172986	182394
A0A480NBZ7	25856.3	29171.8	26736	30667.5	27246.6	28606.2
A0A480NCF2	145470	142904	118301	84922.8	144476	83451.2
A0A480NDJ2	278231	351334	410000	401777	345719	302363
A0A480NEA8	62373.7	76457.5	78940.6	76056	74434.3	82652.3
A0A480NGB4	15887.1	16968.6	30787.8	24156.4	20133.1	20772.6
A0A480NGE5	45665.1	54929.6	47799.9	41835.3	44686.7	40655.7
A0A480NHN8	19264.8	18185.9	20831	18542.6	17232.9	17575.4
A0A480NKX9	1.18747e+06	1.0354e+06	901684	947937	962861	1.08326e+06
A0A480NNG2	37604.3	44333.4	39168.4	37562.4	36683.2	41975.5
A0A480NR20	42505.8	48955.5	53474.8	47482.2	50773.5	43252.2
A0A480NX54	395852	440487	313893	86239.6	251470	296539
A0A480P2R0	800611	701211	519954	577809	744298	766940
A0A480P2S5	2.89107e+06	2.52562e+06	2.0979e+06	2.10493e+06	2.69551e+06	2.66198e+06
A0A480P3E7	63398.7	80873.5	90176.5	28873.4	21583.8	25385.4
A0A480P4M6	16628.2	13659.5	13560.5	19115.2	21089.2	21537.5
A0A480PEC3	189871	131105	141975	158198	176908	152310
A0A480PFZ3	147479	148769	165781	160706	155791	136427
A0A480PG86	62694.1	67275.2	86030.5	77132.9	69883.5	70810.1
A0A480PJS3	768631	674640	897731	1.02496e+06	947175	914945
A0A480PLI7	47189.2	52402.6	56091.7	52922.9	53603.3	47467.4
A0A480PLR6	50335	37271.1	53364.4	31079.9	47357.6	43990.5
A0A480PMX9	49035.3	61310.7	61344.7	50669	54127.4	46050.2
A0A480PN45	27670	32504.7	30547.1	34759.2	35433.2	35404.5
A0A480PNC7	32636.8	31784.2	25648.4	172012	149550	146492
A0A480PNM6	448004	264553	208679	421420	542437	2.3715e+06
A0A480PPD4	27486.5	33831.4	34788.7	35184.7	33197.2	38107.3
A0A480PSI7	83284.6	95289.5	93675.1	98094.9	105934	106628
A0A480PZB7	142221	135202	147148	146051	109544	118294
A0A480Q345	35481.1	32023.2	26625.1	24689.2	20109.2	22176.5
A0A480Q9T4	28457.7	24933.1	21701.7	19908.6	21548.4	21932.4
A0A480QIP5	33843.4	22607.6	27959.4	30071.5	31528.5	30648
A0A480QIU2	628886	582633	489233	467116	559108	622268
A0A480QK21	25348.2	30296.2	27419.4	47247.6	37660.1	37830.4
A0A480QKY5	69581.5	90717.2	112067	81968.8	60770.9	53000.3
A0A480QN87	15887.6	20592.4	24183.1	20838.8	23067.1	21990.5
A0A480QP96	4.02965e+06	3.93904e+06	3.38476e+06	3.19223e+06	3.5812e+06	3.23814e+06
A0A480QPG5	394218	390525	325962	329476	363595	405127
A0A480QQS9	37894.7	36515.4	38067.6	37890.8	37771.2	37293.8
A0A480QSK6	55855.2	52602	58075.9	51082.9	50256.8	46927.6
A0A480QVY7	58613.9	48797.1	42433.7	42760.3	42016	57735.3
A0A480QX91	910692	588954	570250	903071	1.03952e+06	918712
A0A480QXE0	27311.3	24811.2	26305.6	27303.7	24605.7	24482.3
A0A480QXQ9	34157.6	20358.7	28760.3	17579.2	14471.7	16774.7
A0A480QXR0	15887.1	22236.2	30779.3	120198	96064.3	57902.8
A0A480R2Z0	81831.6	55446.5	48829.4	53078.8	54979.8	86436.7
A0A480RA30	311835	315092	260483	273021	288354	380615
A0A480RBI9	115002	107247	122528	136229	194873	178623
A0A480RHT1	2.68798e+06	2.24247e+06	1.96074e+06	1.83769e+06	2.29458e+06	2.18245e+06
A0A480RIM2	233129	265556	318563	358800	327285	348958
A0A480RJC3	183176	92361.2	122206	37306.6	67222.1	52446.1
A0A480RNK8	78099	41304.3	21960.4	95725.8	76987.9	70452.1
A0A480RRJ4	416557	316931	285389	274959	402800	359762
A0A480RZI1	43034.2	54665.4	45669.5	58660.4	53717.4	73824.6
A0A480S040	55693	57655.5	80829.5	60380.7	56353	56043.7
A0A480S1F9	83319.1	78216.3	47387.4	18803	23713	27556.8
A0A480S3I8	25512	23845.5	24153.5	16294.9	18899.3	17713.5
A0A480S836	138461	121291	127947	150595	151062	121773
A0A480SAG6	30026.4	33200	39141.6	30228.7	28487.4	35175.4
A0A480SBC0	128581	113884	134655	111595	121548	93277.4
A0A480SCD0	274813	217761	269837	242352	230026	165801
A0A480SCT0	19083.7	18256.4	17337.6	18295.5	17832.7	20764.1
A0A480SFR1	153870	212253	195918	192152	182973	169242
A0A480SH46	1.6333e+06	1.03556e+06	1.01597e+06	1.03725e+06	1.46862e+06	1.27478e+06
A0A480SJI2	76542.8	56632.8	49393.1	58777.3	57990.6	57663.5
A0A480SKP2	50230	74639.1	61471.3	61615.8	55302.8	57657
A0A480SLY1	41925.5	29352.3	27575	31410.4	31926.5	32614.4
A0A480SM35	29611	27539.7	27350.5	28072.5	32348.6	31090.7
A0A480SMD8	5.24648e+07	4.78099e+07	4.08424e+07	3.22325e+07	3.22537e+07	3.71196e+07
A0A480SMR6	29796.5	30812	28059.1	31001	32664.2	34746.8
A0A480SNX9	8.07248e+06	6.36945e+06	5.76844e+06	6.19199e+06	6.90678e+06	6.85503e+06
A0A480SUY1	485611	589748	746827	538349	529056	580821
A0A480SUZ7	1.28439e+07	1.08533e+07	9.4006e+06	9.72004e+06	1.19001e+07	1.2423e+07
A0A480T023	111586	100685	83462.2	75890.6	79935.4	73364.3
A0A480T0X9	40212.1	51401	48349.3	50807	47468.3	50440.8
A0A480T5S7	296536	329309	332123	355407	316443	289842
A0A480T7A3	574675	707479	791218	606098	537454	615122
A0A480TD90	1.70809e+07	9.70962e+06	8.05167e+06	1.30584e+07	2.35005e+07	1.62564e+07
A0A480TEQ4	19728.4	21600.5	16408.5	17720.2	20413.3	27340.7
A0A480TIQ5	1.79996e+06	1.23223e+06	1.55828e+06	2.91643e+06	2.33578e+06	1.92355e+06
A0A480TJM4	88355	91224.7	95688.5	306970	231679	256898
A0A480TJR2	30412.6	39298.3	35622.7	33275.7	37965.7	31190.6
A0A480TK33	559098	670100	553467	711054	665220	631235
A0A480TMT6	201472	221624	170557	148041	205422	178536
A0A480TP78	86283.3	121637	90386	81205.7	75935.6	84610.6
A0A480TRJ0	96763.9	89330.5	91957.2	95517.6	79498.3	90972.9
A0A480TTS7	49853.3	50295.5	52847.9	45939.2	46080	45223.3
A0A480TW29	84826.5	84906	55491.1	97737.5	132106	114208
A0A480TXM7	41329.1	13659.5	13319.6	13558.8	13599.2	14242.6
A0A480TXZ6	31707.9	25550.8	22710.4	26043	23674.6	25282.4
A0A480TYA2	195172	172418	161687	159211	198139	175166
A0A480TZF6	340350	282494	266567	212238	217585	249652
A0A480U5J3	34463.4	25406.9	24745.8	22544.5	19602.4	19507.7
A0A480UBN5	50487.5	47555	42901.6	44547.4	42868.2	34931.4
A0A480UFA0	236373	179654	198695	236664	280872	224889
A0A480UHX7	484293	300915	347621	189916	283652	336695
A0A480UJL5	57871.5	63700.3	64021.8	59430.1	53440.8	53220.7
A0A480UKG6	48747.9	44346.8	43516.3	41854.2	44827.8	39101.7
A0A480UMG5	120093	119630	176808	186000	184746	162335
A0A480UNW2	19698.8	18806.5	16808.6	23764.3	26359.5	27386.5
A0A480UPA5	237071	243176	293860	337378	283482	274220
A0A480UQ82	92541.2	63518.8	65260.9	58729.4	72967.3	73518.1
A0A480UUL9	50816.3	61505.9	90403.1	80597.7	77255.4	67055.2
A0A480UYE2	757357	342068	308126	260279	212721	295027
A0A480V0Y4	160824	131219	116108	49681.5	67573.4	94656.5
A0A480V1M7	57410.9	71464.2	63541	66788.4	58333.9	49757
A0A480V1T5	50111.5	35392.7	39000.2	40679.3	40367.8	43499.5
A0A480V2R5	29102.4	27031.5	25471	30378.7	30239.7	27053.8
A0A480V540	41399.6	40695.4	42183.3	44594.9	46412.6	43125.6
A0A480V6I4	22301.1	22639.6	25041.6	20166.1	22906.8	21443.5
A0A480V6R5	72442.1	102045	103101	74843.2	74844.3	87524.8
A0A480V8D3	46296.3	41451.9	62981.8	57970.4	48236.7	54040.8
A0A480VD55	152072	115387	89226	1.01553e+06	851251	590491
A0A480VE77	109272	73801.3	75302.8	82551.5	105546	177053
A0A480VEK3	56319.1	61694	53383.9	51948.9	60761.7	51120
A0A480VFI2	30292.1	34319.6	28506.2	28223.5	34820.6	33881.3
A0A480VIW9	45880.3	46605.8	45063.2	55085.3	52380.5	48469.7
A0A480VJV9	114077	65198.8	86307.7	29226	40983.5	40150.7
A0A480VKD4	30387.9	27530.8	28966.1	31387.8	20802.6	43182.6
A0A480VKE5	36548.8	32276.2	28798.2	28192.8	27332.5	26669.5
A0A480VM58	51402.8	53226.4	47350.2	48004.1	52294.7	53100.3
A0A480VRF4	29819.5	18663.7	13319.6	22137.3	20527	23878.2
A0A480VRY6	50208.8	50463.4	40604.5	38887.2	42135.3	56161.2
A0A480VUJ9	15887.1	15445.2	18513.9	13558.8	13599.2	13971.8
A0A480VUQ3	146064	171082	193946	153632	147749	130888
A0A480VX05	99662.4	94783.6	87192.1	56421.2	46878.7	70451.2
A0A480W0D6	149246	446412	144026	143262	143124	158621
A0A480W0S0	26844.8	18525.1	19119	20616.9	21148.8	22533
A0A480W191	31821.5	30451.4	36064.3	35797.5	35807.6	31519.6
A0A480W1J4	29419.8	19842	21176.9	23838.9	20297.7	26699
A0A480W2U9	102556	103122	115818	99947.8	92648.4	95025.1
A0A480W3A4	15887.1	16840.8	15970.5	18280.7	19319.8	18478.2
A0A480W6C8	790745	582156	431589	627644	813871	713983
A0A480W6Y7	48854	53186	56218.1	56442.8	58415	48945.5
A0A480WC71	58921.9	109314	22786.7	18983.7	13599.7	34700.1
A0A480WEA5	18494.9	18028.9	19352.5	28625.9	26161.4	24772.5
A0A480WQB6	165833	129986	151379	144920	144472	101533
A0A480WWH8	2.97718e+06	1.56954e+06	1.35595e+06	1.67065e+06	2.43636e+06	2.3584e+06
A0A480WXC6	2.51674e+06	2.63927e+06	2.0792e+06	2.17417e+06	2.05743e+06	2.44443e+06
A0A480WYK9	38366	32939.5	27508.4	40050.1	38358.8	42056.9
A0A480X2M3	66258.9	79762.2	71598.9	63410.8	64039.8	73454.7
A0A480X4F2	64513.1	71876	68390.1	70691.2	64861.1	59343.2
A0A480X5G4	111066	115975	127515	97077.1	75910.2	100065
A0A480X841	229764	237401	230414	240707	235477	261797
A0A480X877	458176	328525	353622	338696	455122	282976
A0A480XC30	91063.5	53416.2	51387.1	148840	125602	122702
A0A480XDR9	706981	687077	568999	966849	851498	931544
A0A480XPN3	63915.8	55455.6	45438.7	31089	37535.5	52015.5
A0A480XRF3	80996.1	85234.2	100125	120123	123155	85402.4
A0A480XV37	57124.3	49250	62620.6	60440	53476.3	47244.6
A0A480XZU6	332406	315611	257660	531656	465998	443934
A0A480Y064	98957.3	90388.7	74922.3	84862.6	77499.8	82379.8
A0A480Y2R6	187860	170170	197505	293585	250326	239614
A0A480Y3T3	28667.4	30858.4	28122.8	29048.3	30567.3	31713.6
A0A480Y4T8	29976.5	31469.1	47938.1	24983.8	28014.5	39138.3
A0A480YCR3	95080.2	111537	132223	127617	112304	95244.4
A0A480YQK9	52867.3	58937.2	54392.6	55072.1	37159.5	57911.1
A0A480YRT7	677113	547450	517848	436126	420965	450134
A0A480YTG4	111616	128493	141992	162642	133576	155216
A0A480YUH3	34890.3	23920.6	27358.2	41992.8	41389.6	35501.9
A0A480YVX6	30948.9	42994.8	43573.3	42358.2	37178.7	42158.8
A0A480Z2Z7	162551	207287	210194	224075	217489	219534
A0A480Z467	65069.6	58598.5	57528	40500.9	45621.3	46031.9
A0A480Z815	81387.7	86789.8	85872.9	61397.5	62572.1	66931.9
A0A480ZI48	66160.1	112260	160213	620136	420163	307392
A0A481A8M6	133310	165068	172978	212235	221169	206873
A0A481AED0	31626	29222	23518.9	22859.7	26694.1	30743.3
A0A481AHR6	62139.2	64367.5	56145.7	51162.7	57936.1	59577.6
A0A481ATB2	1.84397e+07	2.39911e+07	2.09154e+07	2.0735e+07	2.56148e+07	2.69434e+07
A0A481B882	33280.2	30092.7	26986.5	643182	31926.9	35154
A0A481B9A6	430992	448526	408095	399580	540273	520120
A0A481BG37	301234	281076	344526	235140	224858	243051
A0A481C0X6	28187.7	24568.1	23739.8	33232.5	29609.4	27637.8
A0A481C1F0	26123.8	26211.9	23961	22933.5	21321.2	15141.2
A0A481C9Z2	79051.1	46385.1	43553.9	51079.6	71555.8	71806.1
A0A481CEX7	112781	132568	195048	220769	175789	190256
A0A481CG38	24738	24881.2	24499.5	21993.3	24455.5	22455.7
A0A481CHV0	80372.5	40754.6	43143.4	29635.9	39011.9	35654.7
A0A481CII4	168784	159859	139743	124161	141451	138981
A0A481CLV1	25114	29346.9	30094.6	60842.6	42736.6	33675.7
A0A481CVC9	66196.5	33492.6	72610	82331.8	77871.2	79402.7
A0A481CW91	23538.5	22868.1	21885	22725.1	19335.6	20632.3
A0A481CXK8	35585.9	32501.1	33847.8	38113.3	39232.3	37690.3
A0A481CY36	41043.7	38168.1	39087	61277.4	55293.8	48366.6
A0A481D084	23594.5	22644.7	20674.2	22342.1	23542.1	21611.7
A0A481D0M8	62486.9	64316.1	57729.5	48947.4	48725.1	31218.2
A0A481D2F4	33711.4	40382.5	37625.4	33189.9	34563.5	35691.1
A0A481DAQ0	45542.7	39764.9	32047.1	27986.4	27225	41817.4
A0A481DHP5	82309.9	84818.1	84378.3	143630	154593	176846
A0A4X1SDL5	118940	137259	135548	160450	128044	157460
A0A4X1SE05	31490.1	49325.5	40648.7	18536.2	20955.5	23835.8
A0A4X1SEJ1	253314	239950	186037	189784	225470	211518
A0A4X1SFH0	187386	206328	304367	161868	193904	166077
A0A4X1SFI5	38263.6	54750.5	57430.5	55732.7	41902.9	33329.5
A0A4X1SFJ7	62502.8	82520.5	89821.9	75651	66871.6	65946.3
A0A4X1SG10	36923	40963.5	41725.5	45912.9	44263	36937.1
A0A4X1SG15	4.42315e+06	3.73876e+06	3.03001e+06	3.06462e+06	3.49153e+06	4.09025e+06
A0A4X1SG78	1.00241e+06	931332	817648	787378	988839	1.01955e+06
A0A4X1SGI0	374252	416286	461085	391437	307467	297781
A0A4X1SGN5	129341	61910.3	81751.2	33160.8	61710.3	58617.4
A0A4X1SH01	43365	44705.1	35134.4	34241.2	43107.1	34656
A0A4X1SH17	36088.2	34247.8	33040.5	29345.9	34006.1	31550.9
A0A4X1SHD2	1.14129e+06	1.75517e+06	1.53435e+06	890587	879638	899608
A0A4X1SHI9	36650.3	35320	29869.6	26246	25429.2	25393.4
A0A4X1SHP4	40564.3	43131.4	42769.8	42110.3	38459.1	40900.5
A0A4X1SI58	134228	123408	110580	141790	123266	118768
A0A4X1SIN4	30928.1	27868.1	27510.6	23921	24507.9	27772.2
A0A4X1SJK3	43309	50102.3	42788.5	41517.4	45461.4	45866.8
A0A4X1SJS5	650854	199803	295806	105430	245890	329426
A0A4X1SK00	28980.7	26557.9	28386.3	24502.6	27031.5	21900.4
A0A4X1SK88	510734	352895	299042	344700	435952	459993
A0A4X1SKD0	132044	152103	168442	206744	174931	157020
A0A4X1SKM8	17716	18277.1	16656.1	20558.4	19301.5	17835.2
A0A4X1SKZ5	63606.8	55432.8	73299.1	53640.4	67611.4	69295.1
A0A4X1SLH7	288884	377767	365886	250848	269444	264392
A0A4X1SLI0	30037.9	27154.4	25577.4	26011.3	29566.1	24721.6
A0A4X1SN40	47670.1	51426.5	45759.3	49548.7	35849.4	49945
A0A4X1SNY0	15887.1	15498	15563	920658	754209	831094
A0A4X1SP57	294137	329167	403044	327307	293585	315642
A0A4X1SPR1	2.83814e+06	2.71922e+06	2.25663e+06	2.37181e+06	3.01516e+06	3.01566e+06
A0A4X1SPS1	56134.7	94761.1	76777.2	56614	69599.2	79934.2
A0A4X1SQV7	131081	134614	112688	92750.8	116077	139557
A0A4X1SR04	47448.1	60962	54872.6	52203.6	49292.5	58134.1
A0A4X1SRE7	280418	310467	257647	368202	376406	296918
A0A4X1SRF3	509738	643645	721667	621116	574174	565027
A0A4X1SRP2	374192	318111	291831	230985	244419	226616
A0A4X1SSS2	48633.3	42496	41357.9	37436.3	36877.9	37711.7
A0A4X1ST20	232724	374454	395156	433817	413624	291078
A0A4X1STF2	199899	235118	147482	57448.4	72474.1	104451
A0A4X1SUA0	86765.7	73903.2	56675.3	108564	121295	135127
A0A4X1SUB5	24184.6	21095.8	24962.4	23305.5	24296.5	20768.9
A0A4X1SUL4	805175	930005	1.1611e+06	1.21054e+06	1.08251e+06	1.00426e+06
A0A4X1SV28	294229	179004	143370	272657	185131	224818
A0A4X1SV49	44913.4	57921.8	54452.7	47302.5	49678.6	49464.6
A0A4X1SVG4	27611.2	26879.7	24321.8	26520.3	24618.8	20678.7
A0A4X1SWK7	637426	245695	288425	158032	229092	268382
A0A4X1SXI6	164338	141968	153088	225998	241177	238211
A0A4X1SYJ3	153739	231256	228466	246862	217520	201844
A0A4X1SZ12	1.03014e+06	1.03851e+06	811043	783480	1.04874e+06	1.0285e+06
A0A4X1SZB0	152660	107534	93095.8	87647.8	121694	109431
A0A4X1SZQ6	113988	109747	97379	93554.1	97451.1	107740
A0A4X1T059	15887.1	16389.9	14576.8	28520	30721.9	18744
A0A4X1T0L2	60080.1	54286.9	63490.3	62795.7	56596.7	51993.2
A0A4X1T1F8	9.57654e+06	8.14155e+06	6.70832e+06	6.51935e+06	7.73972e+06	8.11318e+06
A0A4X1T1R6	46773.3	45181.7	37482.8	32589.7	34022.9	34194.4
A0A4X1T1U6	19231.1	23706.8	21998.6	24854.8	22335.6	18507
A0A4X1T2U3	282597	241208	243010	306900	225326	295304
A0A4X1T2Z5	923079	838875	714381	598988	781893	805349
A0A4X1T3F8	51186.4	49504.8	56634.1	59020	60616	57495.7
A0A4X1T3T9	28627.5	26785.2	25051	34245.2	39159.7	37565.3
A0A4X1T4B0	40187.5	44842.5	39188.7	37092.7	33253.1	46701.9
A0A4X1T568	188957	147950	173993	131105	141983	100385
A0A4X1T629	15887.1	13659.5	18383.2	14935.9	13599.2	17122.6
A0A4X1T661	242470	191411	190734	424988	384312	309557
A0A4X1T6H1	82573	64890.4	58623.2	40037.5	48486.5	46672.8
A0A4X1T6H6	137324	277170	261463	153408	142447	107797
A0A4X1T6J6	90746.6	144660	180350	151451	71454.5	126616
A0A4X1T6U1	23914.1	24766.9	28448.3	26881.3	28089.6	27210.2
A0A4X1T6V5	56235.5	41884.6	35394.6	34740.6	37611.1	46019.7
A0A4X1T867	263600	370032	266600	214864	238849	191785
A0A4X1T8C9	682321	566213	530655	490263	635057	598172
A0A4X1T8I3	60960	59239.3	63980	61082.4	61005.8	54371.9
A0A4X1T930	22392.9	32094.5	28195.2	39041.9	38603	40622.9
A0A4X1T9C7	96562.6	86256	74129.1	79000.5	190499	106509
A0A4X1T9Q8	97852.1	73457.3	67861.2	64570.5	59237.3	66684.5
A0A4X1T9Y2	131366	128290	116691	190845	169412	184788
A0A4X1T9Z1	28460.4	35420.6	32604.8	21979.3	24584.3	31537.9
A0A4X1TA07	34349.2	22723.9	22062	15664.9	15257.1	13971.3
A0A4X1TAA0	351862	246692	288783	287610	280509	178857
A0A4X1TAA5	18511.9	23397.7	21525.5	17674.8	20564.2	23328.6
A0A4X1TAH5	95692.4	102595	113225	126225	113328	83966.9
A0A4X1TAY5	118574	119114	155602	72886.4	73013	91557.3
A0A4X1TB66	302735	270780	295882	402381	528515	638270
A0A4X1TBV3	101847	102448	117281	128904	171871	185699
A0A4X1TBW7	18907.9	20113.1	18161.2	88329.9	70788.6	47584.3
A0A4X1TCE8	119122	115174	95716.2	80292.6	93048.4	88574.3
A0A4X1TCJ7	383219	1.09545e+06	871716	355153	398304	461408
A0A4X1TD22	48991.4	53262.5	53496.6	62778.8	65039.5	60152.6
A0A4X1TDC6	21789.7	24794.3	21833.8	22898.1	23473.1	20513
A0A4X1TDW5	110651	169975	194501	159505	132315	128459
A0A4X1TEA2	33681	31978	29894.9	35471.4	31616	28706
A0A4X1TEJ3	497988	490755	393393	333746	433692	521768
A0A4X1TFG8	77481.5	57789	78717.9	42919.8	64168.2	71137.9
A0A4X1TGP1	59331.1	96675	118584	91748.1	73757.3	89259.2
A0A4X1TGT3	287169	326978	487794	358538	257477	274745
A0A4X1THE3	41066.8	44987.4	45820.7	41431	30539.1	37068.9
A0A4X1THJ6	70367.1	84600	77730.1	66957.5	68268.5	72018.7
A0A4X1THV0	1.06506e+06	561769	622018	229732	435739	224301
A0A4X1TIE8	30797.5	30279.7	30022.3	26202.6	25484.6	32972.1
A0A4X1TIL0	31156.7	28358.9	28126.1	25013.8	27163.9	28570.8
A0A4X1TJW2	670138	902233	932043	1.09553e+06	993088	802951
A0A4X1TKS8	325224	337553	340082	400467	375806	340856
A0A4X1TKW9	145342	204887	177669	282173	261896	257460
A0A4X1TL32	44978.4	79054.4	93780.3	83329	106780	67408
A0A4X1TL42	46661.8	44810.9	23408.3	61898	46519.6	47870.2
A0A4X1TLE8	117031	109797	81950.1	87342.1	92909.5	102945
A0A4X1TLG3	130546	144890	153796	164444	157101	177492
A0A4X1TLJ1	15887.1	14737.7	102109	78074.6	72098	48071.9
A0A4X1TM93	26427.8	14684.3	22802.4	16306.1	34545.6	26715.9
A0A4X1TMB8	74522.8	58863.7	82096.2	101463	117773	117653
A0A4X1TMM2	368652	211771	220972	205393	224233	328518
A0A4X1TMP8	41635.1	44867.3	36332.8	32935.1	38389	36422.8
A0A4X1TN49	101980	50896.3	54027	61600.2	59347.7	68844.1
A0A4X1TN94	73226.4	88605.1	71565.3	106271	105385	96797.5
A0A4X1TN96	41736.8	46249.6	48143.3	62131.9	59569.6	56155.7
A0A4X1TNB7	112406	164651	163505	160682	152485	152606
A0A4X1TND5	186550	166650	195866	162601	187288	148915
A0A4X1TNP4	287685	309763	251281	255047	230624	205053
A0A4X1TPP0	2.79754e+06	2.99486e+06	2.69387e+06	2.82653e+06	2.30134e+06	2.80106e+06
A0A4X1TPV7	728557	768642	873986	950492	817835	647992
A0A4X1TQ95	281498	249212	269024	261876	267891	221409
A0A4X1TRH6	28131.6	25729.3	29122.5	29896.1	26048.1	26160
A0A4X1TS58	58068.5	61767.1	69361.1	61069.2	56698.4	52767.6
A0A4X1TSH7	20375.2	18265.1	15617.9	25797.2	21343.2	26373.8
A0A4X1TSJ1	32981.9	43665.2	46011.4	39117.7	50725.6	36687.6
A0A4X1TSS5	365953	335821	255397	250863	315124	313416
A0A4X1TSZ1	65992.5	35221.9	49668.8	25334.1	24524.7	24415.8
A0A4X1TSZ3	152821	191726	194383	248013	203107	254518
A0A4X1TT00	63172.8	111703	77099.7	564135	325979	292689
A0A4X1TTH9	148301	136123	133553	155179	168784	167086
A0A4X1TU24	25135.1	24684.1	24516.5	31278.9	35381.4	20199.7
A0A4X1TUA5	37755.7	42854.5	47893	47383	41115.7	32983
A0A4X1TUU5	264786	216697	265808	175910	152170	184519
A0A4X1TV41	15887.1	13659.1	13319.6	19683.3	16251.3	15016.2
A0A4X1TVG8	1.77871e+06	1.38619e+06	1.14099e+06	1.08279e+06	1.52151e+06	1.30901e+06
A0A4X1TW79	63266	72917.4	77529	90109.5	60992.9	66131.1
A0A4X1TW95	19687.6	31654.2	29292.6	25231.9	23712.4	18656.5
A0A4X1TW99	840161	590202	746732	232327	355693	315697
A0A4X1TWN8	424186	404273	378890	517811	398610	461716
A0A4X1TWR8	35009.8	22815.8	17007.8	21726.2	23853.4	28811.5
A0A4X1TX88	56396.7	61054.1	68852.5	58483.6	144509	48231
A0A4X1TXQ3	70856.8	62829.2	77494.6	72411.6	93007.7	69947.2
A0A4X1TY20	69236.7	62414.3	62610	79029.9	94034.7	144494
A0A4X1TYA4	350977	268860	273821	270626	312551	281921
A0A4X1TYB6	19031.7	14121.3	13947.2	39211.6	36658.9	25082.1
A0A4X1TYI6	1.45719e+06	804172	926020	1.13682e+06	1.3184e+06	1.25603e+06
A0A4X1TZB4	48211.2	38523.9	58519.4	53256.4	43838.6	35346.5
A0A4X1TZE1	127497	241317	200137	193731	217129	214787
A0A4X1TZH5	475046	718720	619771	391546	353502	287679
A0A4X1TZU4	25279.1	27577.5	41428.5	57852	43758.1	33522.3
A0A4X1TZX3	162817	152384	124905	122803	147296	153663
A0A4X1U043	2.85623e+06	2.18805e+06	2.22307e+06	2.37917e+06	1.03761e+06	3.23529e+06
A0A4X1U084	173446	159004	212187	205259	242065	208272
A0A4X1U0L6	28502.6	26846.9	25835.4	16916.2	23048.6	21615.5
A0A4X1U0Q7	37958.2	34773.6	33828.7	40508.8	36260.1	36008.6
A0A4X1U0Z5	38198	42499.6	32384.2	44860	40031.9	39039.9
A0A4X1U173	39445.6	60326.3	43062.7	53264.5	50199.7	56965.5
A0A4X1U1J7	52634	58215.4	67988.2	15449	27143.7	31298.7
A0A4X1U1Q5	133157	129248	148944	115009	122159	155831
A0A4X1U1Q7	184148	162519	129407	109656	103702	110276
A0A4X1U1S2	305216	306716	373592	365371	334791	298213
A0A4X1U2A9	56119.1	51754.2	51910.4	34475	49936.6	38407.6
A0A4X1U2D4	26964.7	26283.3	32115.4	35459.9	27569.1	47748
A0A4X1U2X6	158298	169250	170348	167781	173172	154124
A0A4X1U3A3	70471.4	126258	98924.1	156878	252207	203109
A0A4X1U3C5	770918	407489	331168	97522.9	267290	340399
A0A4X1U3C8	70883.3	112063	93297.9	63890.8	79901.4	76646.6
A0A4X1U488	100724	69916	77160.2	50122.7	64549.8	58367
A0A4X1U589	418710	365686	321787	314998	421943	503022
A0A4X1U5P7	34539.1	41011.8	37770.8	33975.1	29170.4	33053.5
A0A4X1U6E2	47706.6	41235.4	38188.8	41745.7	40415.8	42352.7
A0A4X1U6Q5	65784.8	31618.4	35469.9	17196.8	23714.9	18776.1
A0A4X1U6T3	2.63005e+07	2.27944e+07	1.97828e+07	1.74525e+07	1.91523e+07	1.80246e+07
A0A4X1U6Y7	95673.6	179124	191771	290053	176233	149247
A0A4X1U746	73384.6	93331.6	111726	117712	92787.4	98758
A0A4X1U750	145133	134413	127330	87137.8	44006.6	123943
A0A4X1U7D6	34805.8	25797.3	27374.2	26355.9	22764.5	22594.5
A0A4X1U7F4	20871.9	21787.8	21815.2	25697.5	23749.3	24249.5
A0A4X1U7F5	246241	269038	208982	306639	306025	298009
A0A4X1U7I6	34641.5	238043	88081.7	16134.8	22813.1	21703
A0A4X1U7U2	61000.2	70608	49787.6	85852.6	87306	87753.1
A0A4X1U7X7	98519.2	300298	132889	426175	368411	239958
A0A4X1U7Y6	74303.1	102775	86474.6	119090	180260	165909
A0A4X1U801	26184.5	27560.9	30527.9	26865.6	25565.6	25542.7
A0A4X1U8L8	17742.1	23796.2	23625.5	37415.3	44241.6	41058.5
A0A4X1U972	6.12079e+06	8.41219e+06	8.11736e+06	6.57324e+06	5.47889e+06	6.59006e+06
A0A4X1U9D1	101839	105025	126852	124136	105355	100746
A0A4X1U9J2	1.65554e+06	460330	894883	125711	501582	407240
A0A4X1U9P7	22020.6	36311.1	31745.8	14674.6	38325.1	70809
A0A4X1UAD2	5.84536e+07	6.11136e+07	4.72202e+07	3.14527e+07	2.90772e+07	4.72773e+07
A0A4X1UAS5	39129.1	30261.5	35882.3	48076.7	45863	37650.1
A0A4X1UAY5	1.6432e+06	1.49163e+06	1.19465e+06	1.16702e+06	1.42894e+06	1.70807e+06
A0A4X1UBE5	36276.8	32806.3	38113.1	40807.5	42431.7	35172.3
A0A4X1UBF3	65647.7	61945.1	51726.2	42185.7	49697	48354.6
A0A4X1UBW2	83624.6	50386.8	47592	104565	188924	129990
A0A4X1UC47	38816.4	41804.7	35833.4	43683.1	41287.7	40653.3
A0A4X1UCQ4	56834.1	63847.1	56299.4	53939.4	44620.5	46068.9
A0A4X1UCW4	24325	32129.7	30197.4	40267.8	32463.1	36006.1
A0A4X1UCY9	48830.4	48859.3	54727.5	38569.6	32050.6	35189.2
A0A4X1UD11	1.56838e+06	2.20751e+06	1.72176e+06	1.34864e+06	1.43255e+06	2.09867e+06
A0A4X1UDE4	172990	222124	239519	205017	199498	178726
A0A4X1UDF8	74386.2	79216.4	91008.5	94419.6	111817	114429
A0A4X1UDQ7	41570.2	44510.2	37375.2	64735.5	63535.7	63663.9
A0A4X1UEJ1	16910.3	15533.8	17334.5	26733.8	26792.2	23998.5
A0A4X1UES8	1.1051e+06	1.25466e+06	1.47753e+06	1.25427e+06	1.21915e+06	1.17819e+06
A0A4X1UEW2	66039	68075.6	49455.3	49281.2	53583.6	64355.1
A0A4X1UEX1	54275.3	41592.3	49366.4	65685.2	50698.6	51149.1
A0A4X1UF70	213109	191341	160710	187152	206402	191435
A0A4X1UFA3	22635	27418.3	21513.8	28632.9	28584.4	28037.9
A0A4X1UFK3	39208.2	24768.6	23861.7	53178.1	46136.2	60650.9
A0A4X1UFQ9	30537.4	26306	29327.8	38705.5	36403.6	37545.7
A0A4X1UFS1	62338.7	51343.9	53927.8	58172.7	48584.4	49082.8
A0A4X1UG42	271405	181976	181507	73354.1	105081	125859
A0A4X1UGA0	291739	223999	205488	302612	360690	331143
A0A4X1UGH3	174074	125082	182287	221545	252364	165638
A0A4X1UGY3	80320.8	76706.2	63834.1	63179.1	56335	60649.9
A0A4X1UH51	110939	158173	182301	197550	189858	140411
A0A4X1UHM0	24617.3	23927.7	21890.9	23864	26599.3	29783.4
A0A4X1UI15	27833	39127.3	37730.3	44022.1	37880.2	32353.7
A0A4X1UI25	191340	112048	137515	131969	113237	92484.6
A0A4X1UI38	38469.5	45976	41449.9	39486.7	39501.1	32623.1
A0A4X1UI84	30784.2	27304.2	29506.5	26190.9	26050.5	23765.7
A0A4X1UIB6	1.99348e+06	2.11542e+06	1.57453e+06	1.14845e+06	1.38631e+06	1.43487e+06
A0A4X1UIQ7	252568	236229	291584	270196	262179	343727
A0A4X1UJ29	251577	175163	264151	90485.1	125712	133646
A0A4X1UJ40	168651	215025	192612	177060	168732	168660
A0A4X1UJP9	37974.3	34234.6	21579.4	16663.3	29093.3	36079.4
A0A4X1UJS8	68564.7	79076.5	67718	77547.3	65349.6	72530.2
A0A4X1UK20	115188	64459.6	234800	63042.9	46768.9	68291.8
A0A4X1UKV3	73280.9	88073.3	77439.3	70442.3	65310.9	70269.8
A0A4X1UL16	200276	145416	130113	127176	147735	166328
A0A4X1UL20	195327	126240	143008	133048	129072	97795.6
A0A4X1UL25	70298.6	68989.3	71761.1	61859.7	55097.7	57134.2
A0A4X1UL89	34708.7	31088.5	26896.5	26743.2	24268.6	27713.6
A0A4X1UL90	117634	155446	165750	134141	111457	144687
A0A4X1ULC0	50865	44586.5	35341.4	42535.3	45960.8	46324.3
A0A4X1ULD6	112559	127381	143750	184153	141800	158496
A0A4X1ULQ2	15887.1	13853.7	14194.3	15381.7	17642.7	53018.6
A0A4X1UM41	179023	215963	261382	233422	219743	209416
A0A4X1UM70	100466	93239.2	106921	107269	98978.1	79003.7
A0A4X1UNJ1	107139	112257	108378	106745	93601.6	97042.2
A0A4X1UNV8	35173.6	34651	36993	42308.2	40369.3	35609.3
A0A4X1UP16	171431	344196	192637	412141	370067	380647
A0A4X1UP22	700921	891849	929364	872690	851818	917006
A0A4X1UPK7	139359	167035	201048	197947	179524	161106
A0A4X1UPZ7	24017.7	27984.6	25106.7	24008.7	24537.1	19398.2
A0A4X1UQ22	163206	137723	122319	146824	163484	154545
A0A4X1UQN2	56795.7	49095.8	61107.7	73756.8	65811.8	58017
A0A4X1UQQ5	21540.8	32612.2	34164.1	36004	36575.8	42292.3
A0A4X1UQS4	43330.8	43444.4	50889.2	48243.5	57306.2	43549.1
A0A4X1UU14	180486	162976	173482	143804	143272	173756
A0A4X1UVG4	575271	729231	881903	918366	675729	713806
A0A4X1UVH7	28932.2	25215.6	23969.4	21384.4	23514.9	26361
A0A4X1UVN8	8.55638e+06	5.48711e+06	6.62535e+06	9.22337e+06	1.05495e+07	7.18459e+06
A0A4X1UVQ4	26527	27115.6	21981.3	22026.9	21791	23844.5
A0A4X1UWL6	581506	586655	574796	578652	564043	508401
A0A4X1UWW4	172689	197090	154794	145804	129864	130288
A0A4X1UWZ5	549033	343466	437700	435521	432639	308549
A0A4X1UX90	1.80669e+06	1.04248e+06	1.63063e+06	766798	985428	820059
A0A4X1UXF6	53296	53163	48796.2	54063.8	72327.4	79482.9
A0A4X1UXG7	71006.4	87582.3	73443.1	127795	109009	90609.1
A0A4X1UXI8	113163	89518.8	207413	219585	235547	190712
A0A4X1UY81	15887.1	15727.8	16153.7	33602.4	46864	48249.7
A0A4X1UYL6	182363	82097.3	104034	118844	119026	117336
A0A4X1UYQ0	31428.5	26382.6	26153.4	26437.3	23754.2	23535.7
A0A4X1UYZ9	27225.9	24158.1	31429	27238.8	25670.8	27148.5
A0A4X1UZE0	487502	325765	291967	282584	339615	237652
A0A4X1V080	26568.6	25428.4	30373.9	32428.3	34059.2	29673.9
A0A4X1V093	289421	324143	366302	721551	533904	535352
A0A4X1V0H4	20162.8	19500	23671.7	27941.8	25475	25662.5
A0A4X1V0N0	225084	239291	287480	348574	402604	261105
A0A4X1V1A8	33858.4	39990.7	38156.8	39569.9	43927.1	41146.5
A0A4X1V1C8	20422.1	22594.1	19319.9	33878.2	32355.6	31871.6
A0A4X1V1X4	42572.1	54052.7	51370.9	70627.9	58833.1	62161.9
A0A4X1V2W3	49450.3	46284.6	38444.7	37459.2	37822.3	41647.7
A0A4X1V3C3	23174.1	20469.5	19589.7	31290	39466.8	26058.9
A0A4X1V3D9	39347.2	33881.8	31207.4	31732.3	33467.4	37084.2
A0A4X1V3W6	405681	411587	574518	394260	319681	363047
A0A4X1V4A6	262838	2.54783e+06	1.05307e+06	175097	113525	87863.5
A0A4X1V4N3	1.93962e+06	1.03036e+06	1.26634e+06	1.30511e+06	1.56706e+06	1.38737e+06
A0A4X1V4V6	129395	141252	155679	137365	124518	127076
A0A4X1V4W0	25208.8	25190.1	27594	26299.7	25163.2	28535.3
A0A4X1V4X8	326608	491668	415643	269983	310025	316640
A0A4X1V502	53202.3	36384.5	36675.2	36203	35117.7	40576.8
A0A4X1V553	215749	180615	215591	166220	145752	171094
A0A4X1V570	44882.5	41736.2	43867.6	37694.1	35735.9	39418.3
A0A4X1V5F4	22382.9	21760.3	22539.1	26398	23638.7	23075.5
A0A4X1V5U0	18238.4	19318.8	18044.1	18863.8	16483.2	19838.4
A0A4X1V5X1	16800.5	17260.8	15844.5	19368.4	21081.9	19074.4
A0A4X1V5Z2	41698.1	24072.5	22606.5	18769.5	21472.7	23343.6
A0A4X1V6K8	17309.1	18181.6	22927.6	16726.4	15952.1	16384.7
A0A4X1V6R3	290889	326250	369429	396049	365660	374072
A0A4X1V716	22817	26977.7	30103.7	30624.5	31061.8	31156.9
A0A4X1V8H9	15887.1	19172.9	23755.3	20137.5	18096.4	19210.1
A0A4X1V924	112072	99927.6	110330	158412	144404	167316
A0A4X1V9E1	256315	290101	266567	260202	239384	240669
A0A4X1V9U6	33305.3	29148.6	26122.4	27090.6	28287.9	28828
A0A4X1VA84	100661	112005	113941	120724	117726	125227
A0A4X1VAA3	335962	332770	204431	562736	725079	628667
A0A4X1VAI4	259629	276898	281209	284669	302712	219430
A0A4X1VAM0	23550.9	29705.4	26839	27420.8	24701.1	26492.8
A0A4X1VAQ6	31637	35089.1	34264.2	40364.9	45014.3	36060.6
A0A4X1VB20	72206.9	68192.3	60556.3	62258	69165.4	70127.8
A0A4X1VB95	15887.1	14938.7	13990	14374.8	13599.2	14876
A0A4X1VBD0	3.33588e+06	3.09488e+06	2.48882e+06	3.40613e+06	3.0399e+06	2.71681e+06
A0A4X1VCG8	71277.3	63723.1	55969.3	49065.6	49575.8	56821.6
A0A4X1VDC5	107406	109104	98906.6	138044	142409	117053
A0A4X1VDG2	21316.8	18841.5	17358.6	27156	37579.7	27858.2
A0A4X1VDR5	110809	95297.6	151678	159267	159177	135697
A0A4X1VG68	106329	75145.1	254171	64785	42283.1	53184.8
A0A4X1VGU7	154700	165394	187919	86930.7	112006	142637
A0A4X1VH18	51950.9	66177.8	84903.7	68356.8	43456.2	54870.9
A0A4X1VH46	50216.7	46364.3	51805.7	58426.2	62421.1	49564.1
A0A4X1VH74	305990	386820	317324	400906	368790	418577
A0A4X1VI57	56038.4	74687.7	77935	65421.7	81010.9	68183.5
A0A4X1VIL5	43731.5	34439.3	40370.4	43616.6	36955.5	38016.3
A0A4X1VIS8	125653	111024	89011.3	85065.3	75027.7	110057
A0A4X1VIW7	39980.8	279113	60084.2	257454	159727	213752
A0A4X1VJ91	471477	609070	534012	656651	578600	535566
A0A4X1VJG3	20599.4	18901.7	17523.3	19143.1	20738.9	23454.6
A0A4X1VK11	281875	340232	539004	493973	292764	228928
A0A4X1VKL9	365259	346486	402975	237909	286312	267315
A0A4X1VL50	15887.1	13659.1	13319.6	21100.2	20553	19339.8
A0A4X1VLW9	21113	20139.2	21639.6	20410.1	24135.2	20451.5
A0A4X1VLZ9	1.71876e+06	1.83358e+06	1.38694e+06	1.40093e+06	1.31711e+06	1.41083e+06
A0A4X1VM33	348877	282556	277443	198792	291202	221073
A0A4X1VM41	15887.1	13659.1	46599.4	13558.8	18886.4	29444.1
A0A4X1VMK9	628639	697130	763523	924896	927957	849499
A0A4X1VMT5	224379	162625	208695	243236	189287	376614
A0A4X1VMT6	64714.4	67579.1	70729.7	121194	109264	83944.3
A0A4X1VMV1	183895	271453	317011	283817	251351	259251
A0A4X1VNN9	171061	170184	145482	181270	205683	188899
A0A4X1VP56	88933.3	72887.6	132329	180782	144646	118213
A0A4X1VPC9	25881.6	23009.5	37685.5	26375.2	40561.3	35648.2
A0A4X1VQ17	299800	320457	447431	509783	405142	394317
A0A4X1VR32	160168	125095	121870	90724.7	134650	103349
A0A4X1VRM4	797704	625601	560736	563556	594563	581127
A0A4X1VRZ2	101440	125924	121583	131751	104861	174291
A0A4X1VS36	273598	409371	284860	136421	156897	156233
A0A4X1VSA7	203450	146945	121651	132082	133066	144490
A0A4X1VSA9	76517.2	62068.2	83006.6	44157	54342.6	65970.2
A0A4X1VSR2	1.60132e+06	1.26196e+06	1.56628e+06	1.25274e+06	1.15981e+06	1.23899e+06
A0A4X1VSZ2	176924	169000	176393	199106	159087	200731
A0A4X1VT96	22780	25241.9	23920.9	23607.7	24305.4	24829.2
A0A4X1VTI1	35671.2	41083	45180.2	48654.9	47102.6	50829.6
A0A4X1VTL2	106447	95245.2	77126.5	80542.7	95390.1	80029.1
A0A4X1VTL4	65099.4	79117.2	61339.8	67493	51176.2	47193.6
A0A4X1VTS2	36196.2	38740.4	39286.2	40088.9	46610.3	48461.3
A0A4X1VU19	22288.1	17776.5	17385.7	16854.2	17095.2	16975.8
A0A4X1VUA9	116776	161397	133097	130314	118319	122340
A0A4X1VUF2	57455	66566.7	66563.5	66340.2	41508.9	61942.5
A0A4X1VUR5	35959.5	28785.1	44057.8	33021.7	38108.1	37200.9
A0A4X1VUZ3	971918	938568	816718	752066	898896	886400
A0A4X1VV27	36625.9	36332	32613.6	32300.8	36182.7	38613.4
A0A4X1VV51	44900.1	47259.3	40608.4	51819.1	44391.9	48128.5
A0A4X1VVF8	15887.1	13659.1	13319.6	14986.1	13599.7	13971.3
A0A4X1VVR6	54815.6	80874.2	85877.9	95432.5	77323	84890.4
A0A4X1VVT6	51600.5	39940.6	92129	54819.5	55511.7	49215.2
A0A4X1VVV7	41255	48899.4	48125.9	51584.2	47477.6	46842.2
A0A4X1VWW2	189368	156648	215870	178752	174302	172592
A0A4X1VWY2	66465.9	72177.8	71043.9	66833.4	71553.6	71080
A0A4X1VY68	49352.3	41605.2	41732.6	39132.5	38140.9	41890.7
A0A4X1VY84	50556.7	65547.2	66255.4	55987.9	61301.3	57998.5
A0A4X1VYE4	104274	112091	138123	121060	167914	113576
A0A4X1VYM5	64904.4	52415	60435.1	58027.6	55684.2	56958.8
A0A4X1VZ10	202667	168119	147151	145159	174233	173225
A0A4X1VZE2	81985.3	58444	73928.2	63560.6	68469.2	59950
A0A4X1VZH1	26236.5	20880.7	21260.5	20918.6	19180.9	21510.8
A0A4X1VZM9	18492.5	18573.4	17831.9	19227.5	17425.8	17811.2
A0A4X1VZZ5	31877.4	30828.4	22812.4	108504	88938.5	59989
A0A4X1W024	572051	530379	545432	346265	402339	408695
A0A4X1W025	243860	209180	237210	253486	343707	309570
A0A4X1W070	38183.2	33014	30833.6	33382.3	28517.8	32087.3
A0A4X1W0F8	135295	148319	128271	132263	143216	126355
A0A4X1W0M9	19690.6	64557.7	73842.6	161189	135587	92005.3
A0A4X1W0Q3	175097	39886.5	86372.7	19127.3	25069.9	20012.1
A0A4X1W0T6	85603.2	116701	138057	115606	107136	111470
A0A4X1W1A8	21693.5	18006.2	14687.3	45417.6	37869.8	26203.2
A0A4X1W1C0	15887.1	15768.2	16444.7	41402.7	13599.2	14370.9
A0A4X1W1F9	209643	122512	124108	65461.1	87658.2	105111
A0A4X1W1P7	19291.8	13659.1	16525.1	32906.5	23256.5	17718.7
A0A4X1W1Y8	67799.6	68657.8	73752.4	65005.1	72949.4	65136.3
A0A4X1W229	2.01634e+06	2.13189e+06	2.40568e+06	2.81009e+06	2.73266e+06	2.682e+06
A0A4X1W256	92379.1	105801	114147	103075	92978.3	90615.8
A0A4X1W292	221718	279768	274679	273898	229096	196483
A0A4X1W2D8	239710	287619	235567	236951	222215	206255
A0A4X1W2I7	50481.6	15008.9	19201.6	13948.6	15081.3	13971.3
A0A4X1W2J5	39030.2	27658.2	44581.5	15780.1	22293.2	22471.2
A0A4X1W3B6	805378	945160	900273	974338	808489	930279
A0A4X1W3J7	26317.7	33467.9	37774.1	19465.1	19439.7	25970.7
A0A4X1W430	339305	256568	359839	366369	352136	345549
A0A4X1W457	31834.5	33546.4	34007.4	39574.5	42179.3	36510
A0A4X1W4C7	53993	37824.1	49633.4	24922.4	32945.3	22821.8
A0A4X1W4F2	25021.2	21095.8	23344.3	23922.3	24564	20729.6
A0A4X1W5H2	54898.9	53798.8	53823.7	57340.6	60706.3	59052.1
A0A4X1W659	47896.3	58607.9	47743	43454.2	41766.4	55544.2
A0A4X1W776	804848	900388	683922	904594	851816	912513
A0A4X1W7G7	43885.9	33168.5	28042.9	24998	19619.7	25817.6
A0A4X1W7I9	154702	408636	346877	165753	178846	106996
A0A4X1W7L8	286236	201562	257691	229599	216674	176213
A0A4X1W8H4	59629.1	60345.3	53491.7	58088.1	65692.7	58882.1
A0A4X1W8W1	15887.1	13659.1	33339.1	21574.3	20397.9	15863.2
A0A4X1W9D1	399385	431268	400439	616496	832426	911647
A0A4X1W9L8	80875.3	69986.4	74017.9	79175.3	86308.3	74974.6
A0A4X1W9X7	39807.7	58832.8	53688.2	53629.2	58819.5	49829.9
A0A4X1WA58	90834.1	101696	106791	86029.2	85558	76661.1
A0A4X1WA68	58364	173110	158540	106665	102188	54773.1
A0A4X1WAU5	187559	220348	233135	286697	260047	257475
A0A4X1WB42	19059.4	27921.2	22315.3	194732	157637	136051
A0A4X1WBK1	220242	51090.7	94637.4	24548.2	81763	52964.9
A0A4X1WBK2	1.0901e+06	967969	735013	269160	412565	202603
A0A4X1WBL9	116907	111777	125368	125457	109365	102501
A0A4X1WC36	830465	217627	295774	300140	234695	163791
A0A4X1WD84	288005	395963	461160	405064	329708	261436
A0A4X1WD86	2.10464e+06	1.18317e+06	1.42652e+06	1.36464e+06	1.31541e+06	1.75881e+06
A0A4X1WDD7	279884	271522	283243	288183	192899	271064
A0A5G2Q7V8	144308	133488	160550	232212	171247	196928
A0A5G2QAG4	24185.8	27187.3	31201.7	43320.9	41605.6	36999.5
A0A5G2QFE3	964974	961864	1.40901e+06	1.17676e+06	1.28035e+06	1.03973e+06
A0A5G2QFP8	79021.3	58975.4	67058.3	46187	60552	57523.7
A0A5G2QHA4	232025	158572	218878	14613.8	13599.2	212017
A0A5G2QI19	132998	100614	119075	116291	117247	70753.7
A0A5G2QKZ6	152226	92569.9	104042	136352	193029	162487
A0A5G2QML3	7.60033e+06	4.23765e+06	3.28715e+06	6.59284e+06	1.02358e+07	9.0594e+06
A0A5G2QNX5	15887.1	21164.6	18324.5	52155.9	28324.1	24693.6
A0A5G2QQ21	29824.4	26186.9	35922.2	29080	27072.6	42976.5
A0A5G2QQA2	107581	139534	122202	178425	163461	249966
A0A5G2QSU4	129116	140254	114766	107817	110144	136021
A0A5G2QTV4	36856.4	41988.1	53470.5	53997.3	31013.1	40455.2
A0A5G2QYC7	38770.4	37693.5	38251	24868.6	28186.1	26263
A0A5G2QZC6	79735.3	58370	67814.5	75638.3	79813.5	69643.2
A0A5G2R7Z4	131135	175826	195186	280329	238838	220150
A0A5G2R8G7	61593.5	58504.9	55644.2	49974.9	72478	63526.2
A0A5G2RDY5	35773.4	40275.5	41057.4	44484.8	50515.2	46152
A0A5G2RGK0	18693.3	25839.8	26099	28374.8	27566.4	21381.8
A0A5S6G7K0	90380	76668.4	55528.8	52505.8	62887.7	45196.7
A0A5S6HMA0	117275	134426	201399	160444	155562	152218
A0A5S6I3N7	1.1243e+06	1.24263e+06	1.2738e+06	1.01792e+06	740030	1.04115e+06
A0A5S8KLN1	1.18733e+06	1.13834e+06	1.02709e+06	707340	958011	714191
A0A5S8LCR0	33320.6	28217	29614.7	26305.1	26681.3	23787
A0A6H0CA83	15887.1	158888	25078.6	13559.3	13599.7	13971.8
A0A6M5K8J2	75216.4	94254.4	75079.6	62274.2	63542.6	64587.2
A0PFK6	89676.1	99588.6	102257	103974	96921.1	95014.6
A3EX84	106768	89501.1	66359	57668.9	62301.8	52230.6
A5A749	22130.3	21630.6	21390.8	20588.4	19091.6	22978.9
A5A758	3.64388e+06	1.17351e+06	1.35773e+06	457550	1.10285e+06	761063
A5D9L6	15887.1	15482.5	13319.6	13558.8	16018.1	29699
A6N9J9	41381	95273.8	44321	147705	203237	93423
A8BV05	303984	234478	245205	199262	242496	213180
A9XFX6	78483	100005	105085	91171.8	83564.3	73457.1
B1PSB6	4.21686e+06	3.60286e+06	3.34775e+06	3.01084e+06	2.87559e+06	2.8493e+06
B2CZR7	401710	407685	430883	374240	362810	351819
B2ZFN7	62978.8	56973.9	219965	183840	146688	204176
B6EAV5	21187.2	21802.2	21668.6	37128.8	32154.2	39381.8
B9V4E8	348383	423613	375763	449888	377173	355960
C6YXH2	72500.3	73979.3	91076.7	157338	129521	132790
C7EDN1	58494	99061	75221.2	215775	145408	134871
D0G7F7	391685	391725	364179	366201	342785	346295
D2SW95	48315.6	42785.5	35330.5	43327.4	41052.9	45526.7
E3W6T5	591723	592383	479665	233385	198511	366831
E9KYT3	153941	215961	189927	98787.1	87178	148471
F1RHE6	52971	52075.3	51649.1	47929.3	35348.8	52483
F1RHW4	310981	400576	433028	409086	316368	336444
F1RJ01	42795.4	191784	210757	68618.3	69838	32997.3
F1RMN6	44214.9	33338.8	35877.8	29392.9	39411.2	35098.9
F1RPW9	166137	217829	175169	165120	186867	174882
F1RW86	521267	625363	780908	768528	569945	599478
F1RX36	59740.7	65074.2	56430.8	47463.3	54833.8	59770.9
F1RZ07	64823.3	43981.9	47958.7	29041.7	33288.5	35238.9
F1RZM4	30112.1	20988.4	22765.5	15050.1	15389.5	15129.2
F1RZV2	100209	134011	127870	125198	120980	118412
F1S021	156274	135926	110623	174656	169026	144403
F1S8X0	319450	156726	119530	81367.5	107787	145049
F1S9T0	34175.8	38526.2	40869.9	38759.1	34890.2	35175
F1SB63	119654	129199	145949	141058	132928	124923
F1SDX6	20841.8	21650.3	36837.5	130752	119564	66598
F1SHM0	42192.4	50281.6	68211.2	50634.2	44271.5	37042.2
F1SI18	131104	155209	185931	144883	173665	197167
F1SUT8	86932.3	92383.9	106298	169557	113307	118984
F2Q9A3	470118	595331	570264	638381	594774	567768
F2Z581	118291	57624.4	51590.5	63911.9	54711.7	116786
F2Z5Q6	199546	258737	248908	303577	368149	419058
F2Z5U4	66753.6	66581.5	66958.7	58960.4	49688.5	53535
F4ZS15	167976	161537	248019	177306	155965	214644
G3CKJ2	39509.1	43904.5	36528.9	20130.8	24206.2	20045.6
G8GCE6	29593.6	23657.1	23209.4	31935.3	34164.2	36022.4
G9BWQ4	149622	94501.6	77802	118230	109700	106500
I3L9V2	399312	351100	384913	546116	434585	446724
I3LB93	27208.4	28477.9	22336.2	42429	32523	33475.9
I3LD72	542527	537701	685526	666078	612019	697612
I3LES7	36105.9	50746.2	26209.7	47204.6	49110.2	40672
I3LH60	80309.1	107378	91836.4	94884.9	87990.8	70145.5
I3LQ79	17122.7	13659.5	13319.6	93726.4	143757	74311.5
I3LUI4	522955	301787	285422	297779	360666	365707
I3LUJ7	53991.2	15489.3	20397.1	21308.7	28523.6	42056.9
O19063	44986.7	36762.6	36741.8	36480.4	42708.8	42691.5
O62680	263872	229789	308763	301440	292687	240393
P02543	762953	659218	604934	663005	718921	664770
P02550	382622	459438	385706	553058	521175	513986
P03970	15887.1	13659.5	13725.5	17003.8	16797.3	15364.8
P10669	24161.8	13664.6	15744.2	79564.6	58652.6	44914.3
P20112	630043	614577	426900	798385	920972	990511
P37176	239550	249408	295080	175587	207811	200551
P59083	17763.5	19304.5	19660.4	21603.2	20823.9	21404
P60982	230880	270696	282145	270144	236100	225784
P61292	83431.9	102307	87955.3	108599	89177.9	111241
P62272	116937	127151	136649	164725	217611	200098
Q007T2	178564	209079	216448	247041	217153	188369
Q00P29	58670.2	58113.6	41503.1	15237.2	13599.2	13971.8
Q06AU2	203129	215136	250184	254421	226188	209621
Q06AU6	73849.1	91489.7	78577.6	84341.7	82159.8	78849.8
Q06AU7	290158	326346	328324	298459	275005	286913
Q0Z8U2	105601	115726	113247	129574	127476	119614
Q1W2G0	15887.1	13659.1	13319.6	52167.8	43927.3	32751.2
Q27HS5	15887.1	13659.1	13319.6	64363.8	72515.2	63028.2
Q29214	184736	221081	239144	202510	198288	151634
Q29361	93341.4	117526	105098	104529	122713	109814
Q2MJK3	82392.2	88968.4	78182.7	89010.4	89471.2	70277.3
Q2YGT9	205107	185374	219367	231748	302379	356927
Q6EEI0	313667	298889	238770	290038	307281	227130
Q8MGX7	15887.1	43614.4	62633.3	55982.7	67973.1	43933.4
Q95L62	15887.1	13659.1	13319.6	59256.7	40889.9	45255.2

## Sheet: Dataset S4
Additional file 3. Additional Dataset
Dataset S4. The differential proteins between CH-SEVs and LW-SEVs
Protein name	CH-SEVs-1（Intensity）	CH-SEVs-2（Intensity）	CH-SEVs-3（Intensity）	LW-SEVs-1（Intensity）	LW-SEVs-2（Intensity）	LW-SEVs-3（Intensity）	ratio (CH-SEVs/LW-SEVs)
A0A4X1SNY0	15887.1	15498	15563	920658	754209	831094	0.0187346
A0A287BGK0	22965.6	32445.4	26357.9	433836	259236	354169	0.0780804
A0A287AKJ2	15887.1	13659.5	13319.6	128292	166209	236025	0.0807996
I3LQ79	17122.7	13659.5	13319.6	93726.4	143757	74311.5	0.141445
A0A4X1WB42	19059.4	27921.2	22315.3	194732	157637	136051	0.141878
A0A480VD55	152072	115387	89226	1.01553e+06	851251	590491	0.145155
A0A480ISM9	25637.8	33437.3	29233.2	221695	177386	124972	0.16851
A0A480PNC7	32636.8	31784.2	25648.4	172012	149550	146492	0.192434
A0A480E4T9	24288	19256	16990.2	127291	103234	66611.2	0.203726
A0A4X1TT00	63172.8	111703	77099.7	564135	325979	292689	0.213033
Q27HS5	15887.1	13659.1	13319.6	64363.8	72515.2	63028.2	0.214428
A0A480HNU1	116978	65424.2	81745.5	411196	428667	270009	0.237999
A0A286ZU80	17265.5	17281.1	21837.8	100878	70532.2	59476.1	0.244209
F1SDX6	20841.8	21650.3	36837.5	130752	119564	66598	0.250319
A0A480ZI48	66160.1	112260	160213	620136	420163	307392	0.251269
A0A480QXR0	15887.1	22236.2	30779.3	120198	96064.3	57902.8	0.251318
A0A4X1TBW7	18907.9	20113.1	18161.2	88329.9	70788.6	47584.3	0.276639
P10669	24161.8	13664.6	15744.2	79564.6	58652.6	44914.3	0.292525
A0A480IJJ7	222651	99979.1	166180	654626	545601	464846	0.293567
Q95L62	15887.1	13659.1	13319.6	59256.7	40889.9	45255.2	0.294809
A0A286ZXL8	20502.7	21072.5	19560.8	87001.6	66723.6	48181.7	0.302793
A0A287BKP9	47855.6	26001.8	29183.2	129757	108632	76824	0.326892
A0A4X1VZZ5	31877.4	30828.4	22812.4	108504	88938.5	59989	0.332197
Q1W2G0	15887.1	13659.1	13319.6	52167.8	43927.3	32751.2	0.332689
A0A287BJS7	45402.2	30260	45658.3	143363	93110.5	116724	0.343492
A0A480TJM4	88355	91224.7	95688.5	306970	231679	256898	0.346012
A0A287BG45	19456.8	15302	21863.7	71882.6	43644.4	44978.5	0.352776
A0A4X1UY81	15887.1	15727.8	16153.7	33602.4	46864	48249.7	0.371116
A0A286ZIX8	15887.1	16986.7	14768.3	51013.9	41823.4	31551.8	0.383008
A0A287BMV2	44874.5	73001	41422.4	109346	157840	147514	0.384128
A0A480KPB0	317306	205643	172149	545502	704249	544834	0.387331
A0A287BHL7	109446	106591	102766	371395	264547	184880	0.388395
A0A287AYW8	21922.3	30082	25403.7	68535.3	63483.1	59485.4	0.404212
A0A480K1E8	20062.4	21507.4	24477	71125.5	50456.9	39319.4	0.410479
A0A287A5A7	129583	138226	117755	347242	293783	292013	0.413234
A0A4X1UBW2	83624.6	50386.8	47592	104565	188924	129990	0.428837
A0A480HGI9	51660.3	51261.7	46128.9	121992	125249	95093	0.435396
A0A4X1VAA3	335962	332770	204431	562736	725079	628667	0.455607
A0A4X1TYB6	19031.7	14121.3	13947.2	39211.6	36658.9	25082.1	0.466556
C7EDN1	58494	99061	75221.2	215775	145408	134871	0.469256
A0A287AG15	100675	111447	111108	263483	213079	200329	0.477521
A0A480EFH4	41552.1	31142.3	33366.5	53488.6	97360.7	69897.7	0.480463
A0A4X1U3A3	70471.4	126258	98924.1	156878	252207	203109	0.48294
A0A480HW11	45115.8	58861.6	47343.2	106756	113008	90276.5	0.488067
A0A480XC30	91063.5	53416.2	51387.1	148840	125602	122702	0.493189
A0A287AJ12	15887.1	13659.1	24041	47294.8	32959.1	28109.6	0.494513
A0A4X1W1A8	21693.5	18006.2	14687.3	45417.6	37869.8	26203.2	0.496727
A0A287BAZ1	34204.1	52556.9	50765.9	98367.2	88820.9	85201.5	0.504891
A0A4X1W9D1	399385	431268	400439	616496	832426	911647	0.521524
A0A287A0A9	63540.7	89590	69323.4	150444	121179	152705	0.52425
A0A287ARN5	61365.4	64556.4	83386.8	170208	106917	120237	0.526746
A0A481DHP5	82309.9	84818.1	84378.3	143630	154593	176846	0.529411
A0A480I0M5	29896	24272.9	31814.6	57490.1	39904.2	64553.2	0.530934
A0A4X1U8L8	17742.1	23796.2	23625.5	37415.3	44241.6	41058.5	0.531017
A0A480N4X7	82765.6	104217	80888.6	145115	172986	182394	0.535212
A0A287ASU4	145116	152478	146294	253313	280100	288351	0.540164
A0A4X1V093	289421	324143	366302	721551	533904	535352	0.547165
A0A4X1UFK3	39208.2	24768.6	23861.7	53178.1	46136.2	60650.9	0.549111
A0A4X1TB66	302735	270780	295882	402381	528515	638270	0.554051
A0A4X1T661	242470	191411	190734	424988	384312	309557	0.558262
C6YXH2	72500.3	73979.3	91076.7	157338	129521	132790	0.566083
A0A4X1U7Y6	74303.1	102775	86474.6	119090	180260	165909	0.566466
A0A286ZJR3	35117.5	38583.7	26177.6	54865.3	64462	55377	0.571702
A0A287BJW1	15887.1	19396.5	20512.1	32486.3	39880.2	23996	0.579018
A0A286ZR21	76249.8	54170.8	65771.3	118042	112095	107546	0.580993
A0A480E602	126878	166990	142784	220763	305459	222168	0.583455
A0A286ZX63	36621.8	31132.1	36987.9	67218.2	54512.4	56296.9	0.588346
B6EAV5	21187.2	21802.2	21668.6	37128.8	32154.2	39381.8	0.595023
A0A4X1SUA0	86765.7	73903.2	56675.3	108564	121295	135127	0.595488
A0A0N9K0S0	253007	363157	350700	570132	493233	511588	0.6139
A0A287BD17	42607.4	34660.9	31461.6	51100	61622.9	64384.3	0.613922
P20112	630043	614577	426900	798385	920972	990511	0.616827
A0A287A3N0	42918.6	44699.8	60943.3	90655.2	80554.4	68464.3	0.619849
A0A286ZJQ9	112451	97076.3	98053.2	174786	150200	170775	0.62042
A0A287AR67	178798	183237	185924	314156	279373	289378	0.620631
A0A4X1VDG2	21316.8	18841.5	17358.6	27156	37579.7	27858.2	0.621173
A0A5G2QQA2	107581	139534	122202	178425	163461	249966	0.624004
A0A480XZU6	332406	315611	257660	531656	465998	443934	0.62825
A0A287A6C9	24509.5	32141.2	20807.5	45419.3	35598.3	41576.5	0.631827
A0A480JRC1	82780.7	58857.1	76459.2	111637	108372	124044	0.633905
A0A4X1V1C8	20422.1	22594.1	19319.9	33878.2	32355.6	31871.6	0.635399
A0A286ZSB4	40836.3	40385.6	39156	71849.8	62340.2	54047.2	0.639501
A0A4X1TMB8	74522.8	58863.7	82096.2	101463	117773	117653	0.639626
A0A287AZM6	62517.2	63440.7	82283.9	121259	105424	98165.2	0.641043
A0A4X1UEJ1	16910.3	15533.8	17334.5	26733.8	26792.2	23998.5	0.642103
A0A4X1UDQ7	41570.2	44510.2	37375.2	64735.5	63535.7	63663.9	0.643215
A0A287A7F4	34319.7	33438.4	28447.2	48113.1	53491.7	47041.5	0.647209
F2Z5Q6	199546	258737	248908	303577	368149	419058	0.648332
A0A480EDT0	23889.7	23342.6	23206.8	41224	32115.9	35047	0.649885
A0A4X1SXI6	164338	141968	153088	225998	241177	238211	0.651266
P62272	116937	127151	136649	164725	217611	200098	0.653699
A0A4X1TKW9	145342	204887	177669	282173	261896	257460	0.658613
A0A287AZA7	1.58117e+06	1.52945e+06	1.94282e+06	2.35509e+06	2.34069e+06	2.94087e+06	0.661734
A0A287BLY5	37526.3	45253.1	44417.1	60498.4	58049.9	73279.8	0.663076
A0A4X1W3J7	26317.7	33467.9	37774.1	19465.1	19439.7	25970.7	1.5038
A0A287ACJ4	68722	66418.7	72465.3	39571.6	46989.4	51314.6	1.50575
A0A286ZIU5	6.39395e+06	5.09e+06	4.3538e+06	3.26232e+06	3.20288e+06	3.95483e+06	1.51993
A0A4X1T6H1	82573	64890.4	58623.2	40037.5	48486.5	46672.8	1.52434
A0A287A9M0	47865.1	53915.8	54190.2	38007.1	29288.8	34910.6	1.52604
A0A287AQR8	36783.8	36172.7	37048.3	24472.5	22606.4	24839.9	1.52957
A0A480KSS8	56469.1	54711.3	48463.6	36731.1	32163.8	33752.9	1.55526
A0A287A5J7	97104.2	94403.5	100845	64726	62379.9	60433	1.55889
A0A287ADW5	44986.7	51707.8	56826	36646.4	28154.2	33032.1	1.56921
A0A287A5B4	221290	213642	275075	157652	140709	151251	1.57915
F1RZ07	64823.3	43981.9	47958.7	29041.7	33288.5	35238.9	1.6067
A0A287AEE8	99905.2	98290.3	105397	59251	58286.1	70741.8	1.61246
A0A480VX05	99662.4	94783.6	87192.1	56421.2	46878.7	70451.2	1.62093
F1RZM4	30112.1	20988.4	22765.5	15050.1	15389.5	15129.2	1.62097
A0A287B4X9	31059.7	29761	30366.3	18529.7	17865	19126.3	1.64239
A0A4X1TAY5	118574	119114	155602	72886.4	73013	91557.3	1.65626
A0A480LAY6	55458.8	46448.8	49365	28349.9	35187	27775.3	1.65665
A0A287AEV6	733727	668402	1.03668e+06	432138	521946	507685	1.66839
A0A287BKG2	52563.5	66808.2	48968.3	37980.7	35971.8	26122.4	1.68214
A0A287AYM9	134813	112970	155805	63979.2	73660.7	100721	1.69318
A0A286ZY29	4.74528e+06	3.48648e+06	4.04748e+06	2.38899e+06	2.68802e+06	2.13454e+06	1.70272
A0A287B3A2	97528.8	104178	116764	59546.8	63685.4	63004.1	1.71004
A0A287AKH1	96421.4	78656.5	87393.2	48852.7	46360.4	55697.6	1.73925
A0A287APA5	34369.5	39905	40961.3	22112.8	22332.5	21530.5	1.74664
A0A4X1W4C7	53993	37824.1	49633.4	24922.4	32945.3	22821.8	1.75302
A0A4X1TZH5	475046	718720	619771	391546	353502	287679	1.75607
A0A287A7C2	38016.2	32745.2	28812.4	19678.8	18076.5	18542.1	1.76871
A0A287B2H4	1.59757e+06	1.95911e+06	1.48287e+06	666246	994925	1.09564e+06	1.82803
A0A4X1W2J5	39030.2	27658.2	44581.5	15780.1	22293.2	22471.2	1.83782
A0A287BFI2	67337.8	63095.8	57697.1	27713.4	34890.1	38785.1	1.85554
A0A287AK31	67067.9	44968.6	57593.4	32241.1	31657.7	27306.6	1.85987
G3CKJ2	39509.1	43904.5	36528.9	20130.8	24206.2	20045.6	1.86296
A0A1V0CLY1	2.24857e+06	1.90289e+06	2.40192e+06	1.17256e+06	1.06952e+06	1.26675e+06	1.86768
A0A480M2Y7	717353	434565	592105	252440	365210	294442	1.91211
A0A4X1SE05	31490.1	49325.5	40648.7	18536.2	20955.5	23835.8	1.91804
A0A480V0Y4	160824	131219	116108	49681.5	67573.4	94656.5	1.92605
A0A287AHX3	84063	77434.2	68017	44077.9	38652.4	34153.4	1.96361
A0A4X1UJ29	251577	175163	264151	90485.1	125712	133646	1.97486
A0A286ZVG0	53949.4	60139	50910.2	24046.4	29101.8	29834.4	1.98835
E3W6T5	591723	592383	479665	233385	198511	366831	2.08303
A0A4X1UG42	271405	181976	181507	73354.1	105081	125859	2.08643
A0A4X1VS36	273598	409371	284860	136421	156897	156233	2.15288
A0A286ZRX8	140437	228953	224611	71332.1	72133.6	116894	2.28146
A0A480VJV9	114077	65198.8	86307.7	29226	40983.5	40150.7	2.40652
A0A4X1TW99	840161	590202	746732	232327	355693	315697	2.40904
A0A4X1U1J7	52634	58215.4	67988.2	15449	27143.7	31298.7	2.42028
A0A287AZY3	83486.8	42367.5	41924.2	18207.5	23458.6	26518.8	2.46064
A0A4X1STF2	199899	235118	147482	57448.4	72474.1	104451	2.48534
A0A4X1THV0	1.06506e+06	561769	622018	229732	435739	224301	2.52744
A0A480RJC3	183176	92361.2	122206	37306.6	67222.1	52446.1	2.53381
A0A287B5N1	79382.3	50885	51249.3	19605.3	25693.4	24210.2	2.61142
A0A480S1F9	83319.1	78216.3	47387.4	18803	23713	27556.8	2.98151
A0A480P3E7	63398.7	80873.5	90176.5	28873.4	21583.8	25385.4	3.09125
A0A4X1WBK2	1.0901e+06	967969	735013	269160	412565	202603	3.15842
Q00P29	58670.2	58113.6	41503.1	15237.2	13599.2	13971.8	3.69758
A0A287AIJ7	160458	87288.5	219947	34543.6	21721.7	31421.7	5.33367
A0A287BSH5	153990	114389	92941.1	15346.6	27207.5	21580.7	5.63377
